# Supplementary material for: Central Taxa Are Keystone Microbes During Early Succession
Source: Ecol Lett. 2024 Dec 31;28(1):e70031. doi: 10.1111/ele.70031 (PMC11687413; doi:10.1111/ele.70031)
Supplement: Supplementary file 2 — File S1. [file ELE-28-0-s001.csv]

OTU_ID	centrality_tier	rank	degree	betweenness	closeness	eigen
1cc82975b6880c6c793472dc5c942903	central	1	0.076181292	0.00225726	0.515663849	0.047371447
92a0bf15d6e3a640ddb861fc007abf46	central	2	0.071359691	0.00198546	0.513620604	0.044591294
f223aa5cb42c3a0d3aa09d9313e1ed16	central	3	0.070395371	0.001929678	0.512098765	0.044166903
f20bd7255bb51830b67c181a33bf9ba0	central	4	0.069431051	0.001870492	0.512098765	0.043411893
6c39c155ff6ae33f4a5899c3cada5b59	central	5	0.068466731	0.001778052	0.511341223	0.043211354
8e92a54cb519f7f1e3d2f2ac83ef3b45	central	5	0.068466731	0.001908112	0.510585918	0.041973617
192c60ef7ae0153565cb1d0bfa6c31bc	central	7	0.067502411	0.00179183	0.510334646	0.042240816
5346ae7bcd59cb8d268748bdd680d1f5	central	7	0.067502411	0.001742344	0.512351779	0.0430449
72da5298d20e559b31bb33a250505d39	central	7	0.067502411	0.0018343	0.511341223	0.041701891
291d28d9b7f695865066b9e5c4102de1	central	10	0.066538091	0.001703161	0.508333333	0.041430982
89c876c0540817475445167b9a73d054	central	10	0.066538091	0.001712611	0.509081983	0.041805151
f1edb8029223d878468858e407d668f9	central	10	0.066538091	0.001675574	0.510334646	0.041862139
0df98f0c01ecbfd7f189987712b64ee4	central	13	0.06557377	0.001641065	0.509332024	0.041105437
1c842714f0548cc403c4da58bacdcf3b	central	13	0.06557377	0.001765755	0.508084272	0.039780121
57318ab080ddec87067b88c7b5378610	central	13	0.06557377	0.001608401	0.506595017	0.041196772
7471f47a5c63c12a4cb399b2cfc4e756	central	13	0.06557377	0.001628421	0.510585918	0.041808106
94e501f4ccfc0b329da5b937aec93481	central	13	0.06557377	0.001585276	0.509081983	0.041577965
a6b051c42c6c7643672b8b8f26b31e16	central	13	0.06557377	0.00163329	0.51008362	0.041079578
b55e11e34e85d7ec10dc0d48d6952901	central	13	0.06557377	0.001608076	0.51008362	0.041544472
c18ff25dec417539691eb9a4704531c2	central	13	0.06557377	0.001610364	0.509081983	0.041646915
deb5190fad09a24c0876a1b8c2b490c9	central	13	0.06557377	0.001593917	0.50958231	0.042036831
34a98f31fd7e1d9b4dafebe52eaecfbc	central	22	0.06460945	0.001615359	0.508333333	0.039873114
59f3f0b9da6d0d3de0191d7ff1e764d1	central	22	0.06460945	0.001641398	0.50958231	0.039973907
5f040911891ce65eac230f4afd2ede1c	central	22	0.06460945	0.001582513	0.508333333	0.040725958
68ca2c019b31fe0b0d5d159117d10116	central	22	0.06460945	0.001687581	0.508084272	0.039181164
79de96a08cec288b162fdb88f9231646	central	22	0.06460945	0.001538511	0.506595017	0.040618812
34712446df278f8b51799b415f38c1c8	central	27	0.06364513	0.001568398	0.509332024	0.03956493
608d07bcb58d986d9254d2f09ba074e7	central	27	0.06364513	0.001636016	0.505114467	0.038187113
61c66401786bb67712e9249d5835040c	central	27	0.06364513	0.001622506	0.508333333	0.038896455
b5cb2ee8465dd8b224c41e39f0c1f86e	central	27	0.06364513	0.001669784	0.505360624	0.038122277
c7399439dc3c088b25db1c569951eba8	central	27	0.06364513	0.001635268	0.507586882	0.038516954
0a115e3ebf3777c8abe13ac639c00a24	central	32	0.06268081	0.001590669	0.504622871	0.038168225
1cb62a5cd3d87671b77707fcec2362ec	central	32	0.06268081	0.001541967	0.508084272	0.038795871
3989e996970e77b5ced05d5d642633e0	central	32	0.06268081	0.001595626	0.51008362	0.038403581
3d0cf8132ed279d505798e94da7c9713	central	32	0.06268081	0.001640033	0.507835455	0.037811011
45c22f2a5ad83252dd95351accade1c9	central	32	0.06268081	0.001549991	0.506595017	0.038794326
6056a5063f9390befcf2a09b1ad3d9ad	central	32	0.06268081	0.001572092	0.507090465	0.03862345
7a3e4dbb3d1f027bff3650a8225a48ec	central	32	0.06268081	0.001553174	0.50684262	0.038568233
a6b7710153eb7a9bbb5fa80f9bef27bc	central	32	0.06268081	0.001505959	0.50958231	0.03955536
b317040aebfca8664ef9e8a84f273ffb	central	32	0.06268081	0.001519975	0.506595017	0.039090933
eda77ca47c4f3298cab8f409c229a3fa	central	32	0.06268081	0.001516495	0.509081983	0.039312818
feab7b3b22130dde6d75f9426af1a995	central	32	0.06268081	0.001534821	0.50684262	0.039014603
0756440f24e5a9599586bd028f3f7345	central	43	0.06171649	0.001521017	0.504868549	0.037800543
1c5f54acc8e49b189f2c03c03816c792	central	43	0.06171649	0.001471067	0.507090465	0.03865301
3617c2e026d9da0ebf5dd8172d5a2abd	central	43	0.06171649	0.001488966	0.50684262	0.038347754
3ef933a65157a0ca2c50ab3c2c012d09	central	43	0.06171649	0.00147672	0.505114467	0.038480633
41f8953a85e15833f7ed31900b7d1c1e	central	43	0.06171649	0.001495099	0.505607021	0.037908896
59673976b7a3ea6b88a8508ffdce6dd1	central	43	0.06171649	0.001469203	0.506100537	0.038562726
6fa6eec7e36b6bbd321638bbe5204ee3	central	43	0.06171649	0.001544775	0.505607021	0.037489519
7bd18a4bb11d32d44eae2d1ef9f7c547	central	43	0.06171649	0.00145123	0.506595017	0.038748268
7d4f6f71fd7cd7efdcc060cfdd0bbec4	central	43	0.06171649	0.001463046	0.507586882	0.038860191
96c8d707a21d0900157a0889d186a82d	central	43	0.06171649	0.001512228	0.504622871	0.037898823
a6d2cd8f2a718d87a1096fbefa72e9dc	central	43	0.06171649	0.001483552	0.504868549	0.037930708
be5fd9b69914759182f3ef0f07f56b82	central	43	0.06171649	0.001446044	0.509332024	0.039011347
083337a71038db13266686afffa39df2	central	55	0.06075217	0.001485124	0.50684262	0.037285154
33bbb3306f29b3cadd370c3921808420	central	55	0.06075217	0.001395683	0.507338552	0.038473535
390397aecc78537fe503fe611ffe5b3e	central	55	0.06075217	0.001561271	0.507090465	0.036376404
5ae77cef3e43451299a171b825ed53e6	central	55	0.06075217	0.001485482	0.502422481	0.036900423
5b19e805c784253945700449703f2e2f	central	55	0.06075217	0.001344168	0.508333333	0.039267737
67a1a11963697f08bfcdb04beac1f608	central	55	0.06075217	0.001507632	0.505853659	0.037318197
88c3fe3aa38b0a92b0368541dbcfce60	central	55	0.06075217	0.001478455	0.503642545	0.03756528
9912722c12a83c346434484984b10d3d	central	55	0.06075217	0.001402354	0.50684262	0.037982791
9ab326c6273db0dc9f28b01899d85bc4	central	55	0.06075217	0.001450993	0.506347656	0.037003883
b60ff7337c2d338e2589aca9b52a390f	central	55	0.06075217	0.001448829	0.505114467	0.037933618
d29277764f41018fdd5e6bd6fe3e3990	central	55	0.06075217	0.001486748	0.506347656	0.037071457
d591c5a81a77813f662e26f378ab180a	central	55	0.06075217	0.001405028	0.508084272	0.038052531
d59558769d397b8069045ce42e8db383	central	55	0.06075217	0.001548903	0.504377432	0.036746212
fb693fe59c846f8e29764550515e6575	central	55	0.06075217	0.001425666	0.507090465	0.038053183
07ac5afd59ecf590940c75dbadd3f31d	central	69	0.05978785	0.001433284	0.506347656	0.036811194
2f8df9314138bf3157485df82a029646	central	69	0.05978785	0.001358986	0.505360624	0.037718752
3ec1e84a31bc35b72e691b97ec75dda2	central	69	0.05978785	0.001350388	0.506100537	0.037988025
424287a4dc250fd60c7326fd782bd1ed	central	69	0.05978785	0.001389982	0.505607021	0.037353289
467bc14dbceef2e3de290297f4abb60b	central	69	0.05978785	0.001346459	0.505360624	0.037996652
4a4367167513b14d4e0df3c173b88bc5	central	69	0.05978785	0.001376761	0.505607021	0.037243345
4c5932397363127fe20d5e1f0040fc5c	central	69	0.05978785	0.001389253	0.504377432	0.036728975
5e3b147778734346becbd3dcc8296b74	central	69	0.05978785	0.001376159	0.505607021	0.037865856
69fb0b3f51e7d548588be9c65841f97f	central	69	0.05978785	0.001347524	0.503642545	0.037342947
7ed3741f8afad0fa325fd2d8b43c0d56	central	69	0.05978785	0.001449006	0.506100537	0.036257113
86c5033ec4233c75beefeacb5bfec766	central	69	0.05978785	0.001426097	0.503398058	0.036794492
9f2b69208a58d466e61a3347e978af49	central	69	0.05978785	0.001371157	0.504132231	0.037004358
a486a07d721ce5e9017119a86888af05	central	69	0.05978785	0.001384527	0.505360624	0.037497855
bedaa45a295816b30ea4b41aa400ae8d	central	69	0.05978785	0.001514776	0.505853659	0.035654617
c7b566b2454d55bce5ddd9def302ce21	central	69	0.05978785	0.001446162	0.505853659	0.036305769
e11f9b364f69ffe389350734f368030f	central	69	0.05978785	0.001315781	0.503642545	0.038449619
eeeec2e6eaf954346a007f0e8dbbbbcf	central	69	0.05978785	0.00130853	0.504377432	0.03847147
f722a301d4a62862c9377e27295b6761	central	69	0.05978785	0.001411505	0.504868549	0.036937527
059524ae1fd3e8f1fd8d1134b82a70eb	central	87	0.058823529	0.001357403	0.504868549	0.036408586
173a876c94de8aa6e77635cecfaafed7	central	87	0.058823529	0.001342134	0.503887269	0.036450666
25882f325a05b58042cb471ff277a927	central	87	0.058823529	0.001378439	0.502179177	0.036031875
25fa2a50399d040ea2aabc669edff772	central	87	0.058823529	0.001378716	0.504132231	0.035950652
281a01ff4277e258980c6c505a19b03a	central	87	0.058823529	0.001312119	0.505114467	0.036995271
2c191f15c90a6ad8db0d6266b6803f48	central	87	0.058823529	0.001330996	0.505114467	0.036597583
51b06709db175bbd2d1465bed9b1e387	central	87	0.058823529	0.00132153	0.504868549	0.036726183
5fd2650d39f3745f1edff0330c93427e	central	87	0.058823529	0.001307779	0.50684262	0.037102741
78a13f77b5828dfa3ba093c07518fbdd	central	87	0.058823529	0.001336393	0.505360624	0.036564562
80e06821ae00a5bb282fe4d12ffc839c	central	87	0.058823529	0.001329382	0.506595017	0.037004014
8126644ee5ae1e17f76d629f605624b7	central	87	0.058823529	0.001325291	0.503398058	0.036709149
83ae9cc4a4f52a487b30f4ee16f6f446	central	87	0.058823529	0.001354678	0.502179177	0.036531885
89f10b55dd6790bb409efad055446a80	central	87	0.058823529	0.001326032	0.50684262	0.036655903
a0cc084a42bbb849d8e37da4c52d7f57	central	87	0.058823529	0.001336938	0.504868549	0.036677709
a4e6d2e3df9f1a51570048ad4d7d7fe6	central	87	0.058823529	0.00130274	0.503398058	0.037198964
b1f277c2a817241d7be0daa09cbe85d2	central	87	0.058823529	0.001348593	0.508084272	0.036837449
bbe7c9105f738b0ed8d330d9a7c0b393	central	87	0.058823529	0.001432629	0.506595017	0.035928001
bd57e75e09461a1e3971a1a6c461a9a8	central	87	0.058823529	0.001326911	0.503642545	0.036229669
bf49339b0a5132f701aad9228c9b9097	central	87	0.058823529	0.001303337	0.503642545	0.03708555
c2026dbf62d2ec8d00c26bed2830987f	central	87	0.058823529	0.00140137	0.505360624	0.035977741
cb0d7c42436b91feadf74c44538fa051	central	87	0.058823529	0.001341062	0.505114467	0.03647633
d58aab42594822ca17ec3f6ece715b64	central	87	0.058823529	0.001353863	0.502909796	0.036462145
dd004d5be934a2b83041646be2d1061e	central	87	0.058823529	0.001339276	0.509332024	0.036784334
ddbd8ffd672fdbd1a8de4f69427e9c75	central	87	0.058823529	0.001270966	0.503642545	0.038048191
e2a54baffc3a20b45db928bd49407660	central	87	0.058823529	0.001285734	0.503642545	0.037105408
e4e39a3e9ff0b0944a2ffd2e3ec5be57	central	87	0.058823529	0.001331676	0.505114467	0.036682935
ec02d85cb97c041c2c74d3937e3eac88	central	87	0.058823529	0.001405847	0.503887269	0.03563067
19991bf9806f48f38ccd79e0bff94a1c	central	114	0.057859209	0.001233113	0.504132231	0.036751584
2cbb42e70e975316fdfaac5fa2d17c99	central	114	0.057859209	0.001405744	0.503153809	0.034374675
2dad77f971850074caa5583de04e2ac9	central	114	0.057859209	0.001425185	0.504622871	0.034564887
31ca7e667023118d9a42a564c96f867a	central	114	0.057859209	0.001352281	0.506595017	0.03548018
3589b9a7993f9dd7f80f617b4e3fd697	central	114	0.057859209	0.001278141	0.50684262	0.036225774
3b8cb7270190c14c025d02189f729fb4	central	114	0.057859209	0.001407446	0.501936108	0.03451907
40fd2d5a66a95d47240cbfc5f8a83917	central	114	0.057859209	0.001351345	0.504132231	0.035457986
52976c5bd28377a0ade3213795805ad5	central	114	0.057859209	0.001338303	0.504377432	0.035503061
55542d914163324c683e57d8b4fe3f2b	central	114	0.057859209	0.001336414	0.504132231	0.035545272
624d695c86c117bafba5d5f8a217a239	central	114	0.057859209	0.001273845	0.501208313	0.036550777
7859ef91c74ddce595868907540c8224	central	114	0.057859209	0.001236835	0.503398058	0.037255495
7f01fd249a5d5ec0f8063347ba0edcd9	central	114	0.057859209	0.001353176	0.503153809	0.035343171
8ce123b4d68f1f0023f8060b73feb3a8	central	114	0.057859209	0.001385172	0.503398058	0.034903165
9014e04bceae02bef379f51e56023798	central	114	0.057859209	0.00137013	0.503642545	0.035085469
9c608f0e5bf052d86dcf1e6f26c106cb	central	114	0.057859209	0.001349979	0.502179177	0.035301281
9ecdd94587d91d88a5a680c1bdc5435a	central	114	0.057859209	0.001298495	0.502422481	0.035629957
bfbc2761532bc9a2c27f58514a6371fd	central	114	0.057859209	0.001303408	0.502179177	0.035860996
c9362d10c23138c710211f363eea7bae	central	114	0.057859209	0.001272939	0.502422481	0.036324465
ce23de85c56f1785b536937c054b8271	central	114	0.057859209	0.001330085	0.50266602	0.03561133
d47911ee6111671d0262868cc481faee	central	114	0.057859209	0.001239111	0.50266602	0.036855902
d8ad6a9408790a5883b8756cf3b7b6de	central	114	0.057859209	0.001365476	0.503153809	0.035085406
dd1f172e30d566964327d863034f4d89	central	114	0.057859209	0.001334155	0.504868549	0.035853706
ecd73dd865ba28fa44190f9bb06f0f1e	central	114	0.057859209	0.001330714	0.505853659	0.035927612
edefa35fc9f60aa0c6a2af2263149a6f	central	114	0.057859209	0.001345684	0.504377432	0.035693793
fd73b07f0ad432a1de36f0a95cc3ee7c	central	114	0.057859209	0.001290969	0.504622871	0.036765976
034e7a22808911a1e73261606ca682d3	central	139	0.056894889	0.001319434	0.500966184	0.034989258
062863d32c3f9ccef86a6c445b434de5	central	139	0.056894889	0.00125912	0.499518304	0.034955621
0b734ffcbe480cfdd5ed445fda569408	central	139	0.056894889	0.001205742	0.503153809	0.035807491
0d957432dfd7060a26e4f8903aa7069a	central	139	0.056894889	0.001241528	0.501693275	0.035815951
16d491f9cb383567b87ee57916f7022d	central	139	0.056894889	0.001263647	0.503398058	0.035933406
20e22e55158f6c9b88294ddf8a491999	central	139	0.056894889	0.001207564	0.505853659	0.036515075
306e2c9338d2cd444b7c17a1804b7d88	central	139	0.056894889	0.001185887	0.504377432	0.036890532
3648d586bbdd390426d80a1831b4739c	central	139	0.056894889	0.001310034	0.505114467	0.034755994
400473f9267bf91f4a7cf0de13c4ddc5	central	139	0.056894889	0.001167581	0.500241196	0.036706375
45986d052a1fd2bebd635ae04ad55cc4	central	139	0.056894889	0.001300274	0.501450677	0.03445565
47abf17388fc1c77af713fab3a81a71b	central	139	0.056894889	0.001318804	0.50266602	0.035068544
64d9ea72e66130afe29415f66716e1c7	central	139	0.056894889	0.001220287	0.500966184	0.035719075
682a1e0e8b224ab9ec0106ead9da8b80	central	139	0.056894889	0.001317209	0.502422481	0.034793975
72f2383fff1a24dde958422cb34ff6fa	central	139	0.056894889	0.001341655	0.502422481	0.034364119
7bafbdf4ba30868cb70308db662bba8a	central	139	0.056894889	0.001236579	0.505607021	0.036454446
7e4cbe6a6dfbec80a2d6cde5c7f50a2a	central	139	0.056894889	0.001341122	0.503398058	0.033911561
8199d4e523f25a7543c89fec1b8646ae	central	139	0.056894889	0.00121239	0.502422481	0.035928089
8bdaa98dc2deb44bfb1173b96604c227	central	139	0.056894889	0.001264478	0.503398058	0.035360551
928448588d0740caf466fc6c68921397	central	139	0.056894889	0.001272738	0.502179177	0.035176192
969222e9f26362c2ff6436590506084c	central	139	0.056894889	0.001351092	0.503398058	0.034300539
9ec6af6e9dc0ef84a553d76c83c931cf	central	139	0.056894889	0.001224005	0.502909796	0.036081003
a5d9ca5da939eb8e23c4c38b98f21e51	central	139	0.056894889	0.00125999	0.502422481	0.035410025
ac9c29a9bd2afaf693db21ef495ebcf1	central	139	0.056894889	0.001302659	0.5	0.034210445
ce29c1ac08f3eed91dcc1d682d16ef6a	central	139	0.056894889	0.001259253	0.505360624	0.035673406
d39c0956038739ad332088cf2914b83d	central	139	0.056894889	0.001271683	0.50266602	0.034994695
ddf0a7845c7784c843bcfe6abdf123bf	central	139	0.056894889	0.001281518	0.503887269	0.035531312
dee03fc73d69a1b44804d5b1c15d89f6	central	139	0.056894889	0.001307706	0.50266602	0.034767889
ebca2ebe29b10e45b0315a7e41e7a4f1	central	139	0.056894889	0.001315754	0.501208313	0.034754159
edccd4f8d8a890f35812044c82602453	central	139	0.056894889	0.001316292	0.502422481	0.034477421
f49464574e12ac42d500d1530e54a430	central	139	0.056894889	0.001327587	0.504622871	0.034873297
0561d2a4c475fecdf35a9646b14a75c1	central	169	0.055930569	0.001225642	0.500966184	0.034573946
0762f7364c885cfbcb405bd9cc6609c2	central	169	0.055930569	0.00119861	0.499277805	0.035207469
16c8b78f5a61b94ce5641fd6cdbd16c3	central	169	0.055930569	0.001317318	0.501450677	0.033317992
22afb1878f4c3ef0ff88078a8146945b	central	169	0.055930569	0.001286257	0.501450677	0.033548893
23b42ab47be8ec84b55f81a4415ded66	central	169	0.055930569	0.001196089	0.502179177	0.034912224
3aedd119eb2eebae0f2eabbec25da986	central	169	0.055930569	0.001248849	0.503398058	0.034588921
3bab7d53b6edb816f9053c5a18b2ac4f	central	169	0.055930569	0.00122673	0.503153809	0.034991159
41973b19db96a068d9743f02bda90adf	central	169	0.055930569	0.001217238	0.498318116	0.034577855
51c53019ae9fdf68af31dbedf7e50d1e	central	169	0.055930569	0.001095284	0.501693275	0.036825647
5540f45ca5a2da30cee86e7ae040d773	central	169	0.055930569	0.001190968	0.499759036	0.035135992
558124570a038eff04ce4c765abe392a	central	169	0.055930569	0.00120534	0.501450677	0.034583365
58e794bf9f679d2c91edcbfdcbcc443c	central	169	0.055930569	0.001213856	0.501936108	0.034846324
66b0a42f14b4a5a0be4209d17a5f50bc	central	169	0.055930569	0.001303657	0.500966184	0.03320421
78dc80719e7cb94aed0e007a13fbae13	central	169	0.055930569	0.001233464	0.503887269	0.034580162
7b9b4a2814db43bc94e3f3de3cbfd8c8	central	169	0.055930569	0.00125161	0.500241196	0.034286076
87935bfc4d3614de576656d1ba85caba	central	169	0.055930569	0.001174622	0.505853659	0.035777621
8a4d2a41afe54202dc90ccda6a645eed	central	169	0.055930569	0.001306073	0.501208313	0.033916044
8b1a6c154b29cf1befee8c98a2c41628	central	169	0.055930569	0.001250386	0.500482625	0.034113597
8dc26c1cadadba331f08a916c641b038	central	169	0.055930569	0.001227086	0.502179177	0.034268007
8f4c862c9996f64752c41b68aded4177	central	169	0.055930569	0.00124795	0.504622871	0.034370709
918e638e9b2a62ce427b72807d68c6bc	central	169	0.055930569	0.001336569	0.501936108	0.033665587
96e2c420438e78b2561f341dc2d4cebd	central	169	0.055930569	0.001234861	0.501693275	0.034580579
a09cf32371295d6328ddc2b034c53aaa	central	169	0.055930569	0.001203992	0.502422481	0.034993164
aed02b7eae96a47963e264394f733c32	central	169	0.055930569	0.001197146	0.500482625	0.034807536
afedf759f42028885fbe3907d76ebe21	central	169	0.055930569	0.001250183	0.500241196	0.034255541
b3c12bb823480a34502b8d2027b89c09	central	169	0.055930569	0.001137868	0.500966184	0.036103045
b93d5a097807abfddd38758850e23e93	central	169	0.055930569	0.001239937	0.500966184	0.035247441
bdb3e6672c1f897b5f53cad73e938e80	central	169	0.055930569	0.001197488	0.500482625	0.03515281
c2e8cfa479572c04878d1a72340e731b	central	169	0.055930569	0.00121598	0.502422481	0.034910176
c9daa4adbb48de950326b9a7beb53e56	central	169	0.055930569	0.001235708	0.500482625	0.03419277
d04d60f293f3493641b9d95d84e54a54	central	169	0.055930569	0.001264076	0.500482625	0.034125815
da49bd5efba9465f408b63f449e5ad15	central	169	0.055930569	0.001234512	0.500241196	0.034262341
dcc864202a6c462704cda8cd77c2a446	central	169	0.055930569	0.001214432	0.503642545	0.034959388
dee296c00ac742ea88a52dc4a1905558	central	169	0.055930569	0.001151583	0.498797499	0.034835039
e238bf4c0b8f284c718740c88612aca5	central	169	0.055930569	0.00118733	0.501208313	0.035368289
e57b9932f681f8d899895df7d39cb566	central	169	0.055930569	0.001226283	0.499037536	0.034632345
e647eabd5b5c0fe0b0aedfaae814780a	central	169	0.055930569	0.001288086	0.505360624	0.03381121
fb75022667ae8337b734579d6514c846	central	169	0.055930569	0.001202035	0.503642545	0.035067726
fecda6c34c46e84650d972c377285a5c	central	169	0.055930569	0.001198916	0.501208313	0.034788083
0486b641a0c77d9d441046aacaf47eb1	central	208	0.054966249	0.001120644	0.504622871	0.034864938
063139bcbf1454a73f92d9846ca77e92	central	208	0.054966249	0.00115389	0.500724288	0.035121623
2cbf6042d658c39ea0f5c5af3bc9c1fa	central	208	0.054966249	0.001159055	0.500241196	0.03410007
2ea3c49f28818922fa9b497159893896	central	208	0.054966249	0.001192967	0.501936108	0.034044113
30797f6b315d088867560b9255f75ae3	central	208	0.054966249	0.001163735	0.500966184	0.034320043
3d16d2981cc1df8163c8453709ca60cd	central	208	0.054966249	0.001112329	0.501936108	0.035359027
3fa857281828414c0f01957b37067b47	central	208	0.054966249	0.001194376	0.49807877	0.033261189
40ae296a5fedbb9c14896878bef77a2a	central	208	0.054966249	0.001177147	0.500482625	0.034032189
512c68655ffa08ecf370dba6477e6a69	central	208	0.054966249	0.001235684	0.500966184	0.033244456
551a108e28e2fdf9b027e2f717728822	central	208	0.054966249	0.00114633	0.5	0.034637567
5b17f17e8661e41c16b5b22577c71ce3	central	208	0.054966249	0.0012235	0.497600768	0.033581284
617822be1b372d839aa628468691159a	central	208	0.054966249	0.001199559	0.495934959	0.033105824
6adb9838c319ae2800a8a95a7151e7ad	central	208	0.054966249	0.001172271	0.503153809	0.034693057
7c25e6aff9ba2e79d66b7ee963471a7a	central	208	0.054966249	0.001150202	0.501693275	0.034641759
7c48ef98ec3e7d7d239de3be7e7c6919	central	208	0.054966249	0.001291741	0.501936108	0.032705612
87e9e8d22879b34f3529a45a8f65a720	central	208	0.054966249	0.001198728	0.501693275	0.033882717
8f05718de17841156ccba86ae7fdf8fa	central	208	0.054966249	0.001215868	0.499518304	0.033415508
906d7e971f37c6cb13312f7e93c63875	central	208	0.054966249	0.001203148	0.499277805	0.03378777
93051e396687a30a10375eb186f466ce	central	208	0.054966249	0.001245159	0.500724288	0.033604204
9afadfae5af13c0e828a530ae0f7dbc5	central	208	0.054966249	0.001130641	0.501208313	0.034774904
9f660fb7b500e6f10f685659cc105c8c	central	208	0.054966249	0.001146438	0.502422481	0.034717435
a086b77a2e0d63a6fc2a67ed3519b3aa	central	208	0.054966249	0.001232772	0.503153809	0.033572916
aa2b22f7458d425214418d36e0b22f9c	central	208	0.054966249	0.001220519	0.503887269	0.033959718
bf0ff1dedea331b39e17400b69678565	central	208	0.054966249	0.001172898	0.502179177	0.03434347
d10b0fe92346a5e602b84d6d6beda4c2	central	208	0.054966249	0.001196965	0.498557692	0.033672575
d5fe91a7116cde501858aae103828ac7	central	208	0.054966249	0.001226705	0.500482625	0.033982591
defc267f697b6a6326c8ce765255e674	central	208	0.054966249	0.001163024	0.499037536	0.033970135
e45b4242132eac8c0074f8545059605d	central	208	0.054966249	0.00114067	0.499759036	0.034635669
e4de1fa3b89c3a8fefd4385943e45e16	central	208	0.054966249	0.001199483	0.504622871	0.03411563
e565c2b1d8c800eb1dabc3d695d63f58	central	208	0.054966249	0.001173042	0.500241196	0.034255644
ecbe88bbb325dd098897f00894138648	central	208	0.054966249	0.001190765	0.498797499	0.033731345
efb4eb4bc448c29f90da3b32eae6c305	central	208	0.054966249	0.001257114	0.502179177	0.03290115
f95711e7c34619643d7399d80340be01	central	208	0.054966249	0.00118539	0.501208313	0.034153026
0fe51e266a4cd61ad3662dd09e929427	central	241	0.054001929	0.001178054	0.49664751	0.032668158
1214068b4eb59ef0a72d2f4cee068569	central	241	0.054001929	0.001098375	0.497600768	0.034285668
168156bd06d9c6539c11268756250be4	central	241	0.054001929	0.001095615	0.500482625	0.033854545
17d5e3a4c16604de2def2953ad407352	central	241	0.054001929	0.001155059	0.500241196	0.032921153
1d815903b3dda437d1c9223507125d6f	central	241	0.054001929	0.001091648	0.49807877	0.033726251
23b62aa60082af3ee772bbc09af84809	central	241	0.054001929	0.001189786	0.500241196	0.032636659
245ac6ce18272458b9ce2a03c6243936	central	241	0.054001929	0.001198095	0.501208313	0.033282602
2490f6733f8e98fd0510d0e08f25826a	central	241	0.054001929	0.0010875	0.501450677	0.034399698
2a47036b99926d2e293f322af4b27903	central	241	0.054001929	0.001086704	0.49664751	0.033816561
2be62e2cffb08d8ec518e973610224c0	central	241	0.054001929	0.001138583	0.500724288	0.033351435
38a3fb3ed024edbf08a3e9d78000cd63	central	241	0.054001929	0.001106304	0.501208313	0.034136556
4099e390df5f2fea7b43049846b43f94	central	241	0.054001929	0.001153799	0.500724288	0.033212402
4d8de64608dfa614cd32f57a1dc1ee99	central	241	0.054001929	0.001144734	0.497600768	0.033345476
529fe784dfacdd696b8f3cfa2970034c	central	241	0.054001929	0.001089958	0.501936108	0.034191521
6f31efa34567e614509917123a2180d9	central	241	0.054001929	0.001125016	0.500966184	0.033705332
73968ebadf74772b2ea76585b05378f5	central	241	0.054001929	0.001100928	0.5	0.033911076
770548839ffbd7c8e757bbabfa3c5011	central	241	0.054001929	0.001146576	0.496885482	0.033014747
7f573e9bbfec3085d866c0e1ff5eef69	central	241	0.054001929	0.001088771	0.501450677	0.034587906
7fd709e5d863060b46ab628affa8ed14	central	241	0.054001929	0.001158815	0.49736211	0.032812928
833fe4fa09a9446efe3e227a6bb17eec	central	241	0.054001929	0.00115426	0.501450677	0.033335977
8d4a87d4ca3c9f8c6e463a185449822e	central	241	0.054001929	0.001114023	0.497839654	0.033720592
90a31bd297fb6c4bde30a007f216144d	central	241	0.054001929	0.001139283	0.5	0.033362965
9affe9f243c9ee251b06f529c9cece44	central	241	0.054001929	0.001147844	0.497839654	0.032972224
a78d46fb46f79c9316d7fef94224fb0f	central	241	0.054001929	0.001123667	0.501936108	0.033629154
aae66ba1e551353a57a0e64e67b24067	central	241	0.054001929	0.001259757	0.49807877	0.031502215
b08fdf41017046e43bf4eb03d44ca4a1	central	241	0.054001929	0.001182453	0.500724288	0.032885012
b1cd2aa65e3855c92750019b18ca1600	central	241	0.054001929	0.001171237	0.501208313	0.033457074
b442d9e559076f54babfd30cab29e8eb	central	241	0.054001929	0.001091048	0.49807877	0.033795254
b5975397d286e84aadccfdb1472d92af	central	241	0.054001929	0.001097898	0.501450677	0.034151667
c8caea1320346657d28f0728e145639a	central	241	0.054001929	0.001133755	0.500241196	0.03326731
d371a1173c9b2699edaac41723c142cc	central	241	0.054001929	0.001104338	0.498797499	0.034041123
dcd9ca350412d6191f9e35988516a243	central	241	0.054001929	0.001106997	0.500241196	0.034230556
e96d86281b32c07b3bee251815c91981	central	241	0.054001929	0.001124851	0.50266602	0.03380046
ebffdd5a8708d2bba7241391a6972da9	central	241	0.054001929	0.001123286	0.501693275	0.033488483
f16a8717be5b824b888d87e3bbc532eb	central	241	0.054001929	0.001167812	0.500724288	0.033556208
f291c39308122facef364572d45b49ad	central	241	0.054001929	0.001164525	0.50266602	0.033531621
f3b584bcc83da302b2191efb20cd450d	central	241	0.054001929	0.00108183	0.498318116	0.034702562
f648ac4735008524587f8a75708c46c4	central	241	0.054001929	0.001229246	0.497839654	0.032132638
fc0453878df851be7f89a471eb63ee94	central	241	0.054001929	0.001151566	0.500966184	0.0331888
feed7387bb25d812e1ac7e96264e6b81	central	241	0.054001929	0.00111646	0.500724288	0.033662687
0668bd93e762f01e4e9b7deff77be371	intermediate	281	0.053037608	0.001164712	0.497600768	0.032025764
0d23b026076404500785facc742e7de0	intermediate	281	0.053037608	0.001120717	0.500966184	0.032495946
10d4fe8d777ccdef722aea433dfab6e2	intermediate	281	0.053037608	0.001117891	0.495224451	0.032292397
12afc521d762c012989393a8c97eaba4	intermediate	281	0.053037608	0.001126984	0.499518304	0.032494608
16350cd2036fabc8904ba5217d6ccebd	intermediate	281	0.053037608	0.001040619	0.498318116	0.033410583
19cbe8c5ed0d18824dc2ca670a2a06bd	intermediate	281	0.053037608	0.001119383	0.497123682	0.032469517
2525d6047b86baa2d4cd3ec4e0cd23a7	intermediate	281	0.053037608	0.0011421	0.497839654	0.032302545
2c00b900bb3974c545de513f5f5944f4	intermediate	281	0.053037608	0.00113175	0.497123682	0.03259497
2cad0f24b0492d210d5bf817e1bbc262	intermediate	281	0.053037608	0.001149261	0.498557692	0.031814054
2d1affbb6cc92f58d259aeabd3b3facf	intermediate	281	0.053037608	0.001179054	0.498318116	0.031471604
2dd91f2748fd22207f8688bd9773d40c	intermediate	281	0.053037608	0.001041844	0.498797499	0.033424238
2ed8b9bb6b960589685ade7eff8fcd08	intermediate	281	0.053037608	0.001073574	0.498557692	0.033426173
2f027fd2e9ffe562c954afdc1b85f27f	intermediate	281	0.053037608	0.001120546	0.49807877	0.032557495
328b2b49041a329168119e4ef4ad3654	intermediate	281	0.053037608	0.001110948	0.496885482	0.032712312
3e0f16d991fcbe9aeeef6123ede5c777	intermediate	281	0.053037608	0.001062902	0.502179177	0.033127444
438d67187868c31bf7d9f0c2aebd1684	intermediate	281	0.053037608	0.001211224	0.499037536	0.031389428
4d1dd0b107e3c261ae2deb481fb7b1e5	intermediate	281	0.053037608	0.001065403	0.498557692	0.033533444
54c29468ddbe4cabb82ed81c79495ec5	intermediate	281	0.053037608	0.001108449	0.499277805	0.032780945
68df9c15612fe5f1f0629402df969445	intermediate	281	0.053037608	0.001096636	0.497839654	0.032656098
704fbb30f1bf6c5ad2bb6eff533433c5	intermediate	281	0.053037608	0.001063649	0.499037536	0.033357076
767cea27035f535c431a8bca50991923	intermediate	281	0.053037608	0.001144098	0.500724288	0.032404973
782dcac867057a9de1a5126bf76763db	intermediate	281	0.053037608	0.001087893	0.499759036	0.032864974
7e47661d381ded863b05f08df15614a5	intermediate	281	0.053037608	0.00104539	0.498797499	0.03356796
8194072d076dd54d9adac460341173cd	intermediate	281	0.053037608	0.001103274	0.500724288	0.032972593
83f6c58f0a8d62f404641afb635ae5ca	intermediate	281	0.053037608	0.001078623	0.500482625	0.033000043
861ce0ecb38ca5e709018e6b19c1c28e	intermediate	281	0.053037608	0.001130157	0.50266602	0.032690472
8b2500cf2318fff4fc8e9648c5bd920c	intermediate	281	0.053037608	0.0011416	0.5	0.032119945
8cccaaee87a727116b9f64610c315198	intermediate	281	0.053037608	0.0011207	0.497600768	0.032145952
8cfa53817e6648b97ab8888ba2080ad4	intermediate	281	0.053037608	0.00107489	0.499277805	0.03331477
8dff5e7cbfff1599a8d73d3077f8a168	intermediate	281	0.053037608	0.001163229	0.498797499	0.032048743
920461e7b1b02e6916a30386094ad23e	intermediate	281	0.053037608	0.001061167	0.501450677	0.033350685
92525595e59199aa06264a99a218467d	intermediate	281	0.053037608	0.001139438	0.499277805	0.032242913
931de54b13200b3a8fc80dfb1110c7f7	intermediate	281	0.053037608	0.001116526	0.5	0.033036603
96c4e7fb6d64aeba604abfab1c9e39a3	intermediate	281	0.053037608	0.001074745	0.498318116	0.033266669
978b5f1f4e1850d92133f4653708c9e0	intermediate	281	0.053037608	0.001087307	0.497123682	0.032822084
a1a49f284c2b3851ebaef4c21b644bdd	intermediate	281	0.053037608	0.001073571	0.499518304	0.033037601
a2594481a100206ee942275cd2eb344a	intermediate	281	0.053037608	0.00106081	0.500482625	0.033188003
ad3a168d2a20facd7a58cfe767a63683	intermediate	281	0.053037608	0.001063427	0.500482625	0.033579689
adf1b5104910dfd52fe4db414af65fd3	intermediate	281	0.053037608	0.001092375	0.499759036	0.032756118
b13c3fd44045f38aaa0efe5e23781bec	intermediate	281	0.053037608	0.00102768	0.501936108	0.034464508
b9378889ef876f6252fa28d70ce9b2ce	intermediate	281	0.053037608	0.001097478	0.500241196	0.033148226
b9c6eefe706a30761184c6029f6082f4	intermediate	281	0.053037608	0.001206831	0.500241196	0.031563065
ca5a6facb4297fd1c97ac080cd95e7d2	intermediate	281	0.053037608	0.001084024	0.498318116	0.033253448
cf60f878dac6231eaa21c3d67880e017	intermediate	281	0.053037608	0.001022388	0.5	0.034071471
d3b9d82e52bba5cc9b354195dd0b100e	intermediate	281	0.053037608	0.001062253	0.501936108	0.033230857
d70d57fe3983d6357c57f240376ece94	intermediate	281	0.053037608	0.001057704	0.501208313	0.033195157
e1452a52b393d8483cdcb08c77b56776	intermediate	281	0.053037608	0.001151577	0.494280267	0.03165057
e18920a76a8d49266b51bb847d5bb825	intermediate	281	0.053037608	0.001153894	0.495934959	0.031935619
e45cdb2a290ff8379cb13783c5486e39	intermediate	281	0.053037608	0.001092348	0.49736211	0.032968764
e658218acd52d0e874dd0287af114c52	intermediate	281	0.053037608	0.001185802	0.494280267	0.031834419
e829c9fcd49187199a41283eb8d4e936	intermediate	281	0.053037608	0.00111558	0.499518304	0.032817329
ed8e2b641d98f61e60bceb6547c07588	intermediate	281	0.053037608	0.001000914	0.497123682	0.034040146
f2043a4834db371c08671ff2de19c81c	intermediate	281	0.053037608	0.001095817	0.498318116	0.03280027
f3cc946bea26d2418801f5816dac04fb	intermediate	281	0.053037608	0.00113436	0.498797499	0.032513194
f5bee6f0119057d7f808cf86cc5650d5	intermediate	281	0.053037608	0.001099892	0.499277805	0.032712934
f60d21593dd0afd39be5b81c73bb2210	intermediate	281	0.053037608	0.001101438	0.497123682	0.032943097
f709589100082b341f7cfa78408728d8	intermediate	281	0.053037608	0.001115526	0.494751908	0.032360364
f81925465de7306b487d35997e42b909	intermediate	281	0.053037608	0.001072631	0.499037536	0.033221609
fb3333c743d9e712d5afb47ac86b8cd7	intermediate	281	0.053037608	0.001135363	0.497123682	0.032725384
ff53e764cd29c81dd4dc5e623a1c40b6	intermediate	281	0.053037608	0.001071595	0.499037536	0.032831064
0187ba313208bd26f8a60e344f19f085	intermediate	341	0.052073288	0.001116875	0.499277805	0.031641945
067162621de5a3dd3d0bf38e8a31d72d	intermediate	341	0.052073288	0.001065771	0.495461061	0.031858426
09838a6b4d4bf37241391e5892366f9d	intermediate	341	0.052073288	0.00101596	0.497123682	0.032632833
0a761fe399202294a9b013553b5d11a3	intermediate	341	0.052073288	0.001030984	0.499037536	0.032511332
0df1412c9073fd21c69d00920710e2b2	intermediate	341	0.052073288	0.001000896	0.500724288	0.033165302
0e131efc51a866a5f492b43901f5573f	intermediate	341	0.052073288	0.001126438	0.494988067	0.031283336
1803fb6e727b3d323c0c5ad3c9753ae6	intermediate	341	0.052073288	0.001080959	0.5	0.032293331
1ba4c5723a31daf7787ead273d1d0b83	intermediate	341	0.052073288	0.0010299	0.49807877	0.033099669
1bfeebcebd80aa78a9b003376c5e856e	intermediate	341	0.052073288	0.001051898	0.498797499	0.032353356
2744b6862b5129aff3d8c8f8e17eed1c	intermediate	341	0.052073288	0.001028947	0.499518304	0.032665089
32c36c08ad52887c928d229b14db2462	intermediate	341	0.052073288	0.001037603	0.498557692	0.032382115
33f42570a9380f4b6d03e234436b89ff	intermediate	341	0.052073288	0.001046804	0.498318116	0.032575897
36c835ed43aad627090eec7890bb2289	intermediate	341	0.052073288	0.001080273	0.497123682	0.031707082
38b6806f91c70982a521d878c2a74793	intermediate	341	0.052073288	0.001005811	0.500241196	0.033559352
3b009f3e6d03d5c8ad4aece89cb04219	intermediate	341	0.052073288	0.001104799	0.498797499	0.0315719
3b796023e1596f3dcf5a1c4fdde3ba7a	intermediate	341	0.052073288	0.001059145	0.497839654	0.03243142
3e8cf843ae1e99d8a13f65659dcc103d	intermediate	341	0.052073288	0.0010585	0.49736211	0.032306414
3f12f87eaf8df76ec89ac79bdd4ccb72	intermediate	341	0.052073288	0.00108369	0.49807877	0.03229768
415ebc721f7cc50c2f72298be17c563c	intermediate	341	0.052073288	0.001116461	0.497123682	0.031281023
41b2995c40d1a4f04fc31ea0267f3940	intermediate	341	0.052073288	0.001110174	0.500724288	0.031505972
47e5958b2fd7112fd9dcba5680493649	intermediate	341	0.052073288	0.001026493	0.497600768	0.032810272
49eeae3c90d4b0249b70e2380aea6527	intermediate	341	0.052073288	0.001047393	0.497123682	0.032633957
4f0531e7d55d323631beebc34ab023be	intermediate	341	0.052073288	0.001058875	0.5	0.032202448
51e6ca12bde59a2731c544dff3f2a44b	intermediate	341	0.052073288	0.001064115	0.494988067	0.031778644
56acc6cdaa54e189b17e86f2965d761f	intermediate	341	0.052073288	0.001080098	0.496885482	0.031788906
5973f8ef409833e8f3211faf8a1e07f1	intermediate	341	0.052073288	0.00104495	0.498797499	0.032005939
64aa80027bdd62eadba30afe25608ad3	intermediate	341	0.052073288	0.001064261	0.497123682	0.032101966
66e5c3b1fa4a08e428d127795e98139d	intermediate	341	0.052073288	0.00108593	0.5	0.031861928
6f317d7babbb4c07655ddfc1de8d4b5b	intermediate	341	0.052073288	0.001033777	0.497600768	0.032050676
759331ff5fa28c761a94ccda27acd3a6	intermediate	341	0.052073288	0.001086445	0.496885482	0.031575859
76562eb10e95a4c4543e0f3d5bc65cc5	intermediate	341	0.052073288	0.001011152	0.500241196	0.032987239
7d5c8cf85a8e1b6eb6d96691102380bd	intermediate	341	0.052073288	0.001064084	0.498318116	0.0320814
821857be2c651de3ba757e2469ea91f0	intermediate	341	0.052073288	0.001029222	0.500482625	0.032348178
8875071910f5707f292611ed989f2294	intermediate	341	0.052073288	0.0011119	0.495224451	0.031534706
895adb846d79d84e69b3ba8e29b64506	intermediate	341	0.052073288	0.001119276	0.498797499	0.031637038
8992b5aae6d929bdbde3044bc69d92ab	intermediate	341	0.052073288	0.001072277	0.499037536	0.032353127
8b878848131550089be24d809749e68d	intermediate	341	0.052073288	0.001013269	0.5	0.032872587
924808ff9c7fc7ac233c05e4fbe2ef39	intermediate	341	0.052073288	0.000977706	0.499037536	0.03322678
a5a6ff5aef3c299f08a8d4ac02027bdd	intermediate	341	0.052073288	0.001012586	0.500966184	0.033220982
a719d1de69529d2bb061c16a6c975516	intermediate	341	0.052073288	0.00107942	0.496409765	0.031785136
ab908df7869a59cc37b4235c845b8196	intermediate	341	0.052073288	0.001003033	0.495461061	0.032842677
b01413a0a5f46be61f50695c39d362fe	intermediate	341	0.052073288	0.001020734	0.499037536	0.032881448
b36afc1d2f9bdbadefae0559d4694b2b	intermediate	341	0.052073288	0.001044912	0.495461061	0.032564193
b9fa2166558ba644275859e072a94c18	intermediate	341	0.052073288	0.001043217	0.49807877	0.032056041
c3bb37387b37e57e7e0ed200765aae80	intermediate	341	0.052073288	0.001033435	0.495934959	0.032498165
cadfd08fe1b366d25752364816c246d6	intermediate	341	0.052073288	0.001072513	0.500724288	0.032244289
cda95c203e7fb7e7dc65d230a2a40bd8	intermediate	341	0.052073288	0.00106966	0.496172249	0.032025703
cff11f077ec6a74d969c7eaff3e67763	intermediate	341	0.052073288	0.001066161	0.498557692	0.032222378
d749217180640a3e233824ab22ea54a1	intermediate	341	0.052073288	0.001093418	0.498318116	0.032046292
d7b36149d40052b9c7c7735eff7ca401	intermediate	341	0.052073288	0.001039035	0.498557692	0.032566992
de3b1623584d71f39eaeaf0b0a1d6421	intermediate	341	0.052073288	0.001088228	0.502422481	0.032107344
e11f4f0e16bad8f6a24d2b559d9871dd	intermediate	341	0.052073288	0.001045268	0.496885482	0.032143136
e4d81ca11f19a43aa029cd235aba444c	intermediate	341	0.052073288	0.00107223	0.497839654	0.032365918
fcc4d1da731149bba0bafc9ab3c7012a	intermediate	341	0.052073288	0.001081168	0.497839654	0.031683971
01c308fde48f5c6369121723d9bb3307	intermediate	395	0.051108968	0.000986764	0.494515975	0.032073368
0dc9644db3dbdced09b281c58c5be16f	intermediate	395	0.051108968	0.001019885	0.49736211	0.031091714
0e099145b0c7fa4d3a216147f563a734	intermediate	395	0.051108968	0.001015428	0.49807877	0.0318513
0f4647abe8d686920b6ee5629f7258b5	intermediate	395	0.051108968	0.001079369	0.494751908	0.030701378
14435005f13d7491e33fd62e414d62e2	intermediate	395	0.051108968	0.001038256	0.49807877	0.031505086
146a555fa249199b69b25ae2d601dd25	intermediate	395	0.051108968	0.000975171	0.496409765	0.031947016
1c43fc5edcc6ec72f5441945234b7421	intermediate	395	0.051108968	0.000978595	0.497123682	0.032141916
1cb919b52272823be2e681bd7f5f1f3c	intermediate	395	0.051108968	0.001023529	0.496409765	0.031613958
1eda815321b1380928d4b4d09b4132b3	intermediate	395	0.051108968	0.000992567	0.499518304	0.032225912
2084d0eb587538625ad7af11cf7243ee	intermediate	395	0.051108968	0.000967418	0.497839654	0.032529088
213b7971a644fb147259f5920ea70b57	intermediate	395	0.051108968	0.00102712	0.499277805	0.031741513
229835e53fea09acbbcb7ee172560238	intermediate	395	0.051108968	0.001022003	0.49664751	0.031486454
2968de324b331ac6203dd59af0dc69e9	intermediate	395	0.051108968	0.00104771	0.497839654	0.031396352
2a791de99a329a4ee2b9c02dfe430cea	intermediate	395	0.051108968	0.000922316	0.49664751	0.0332275
2d16ae915a096c61256dee1e412645c0	intermediate	395	0.051108968	0.001003448	0.49664751	0.031382189
35650de47e9bcebdcca7a831e97a52e0	intermediate	395	0.051108968	0.001049147	0.49736211	0.031120958
381571b286cb9a9b79d62793f5628207	intermediate	395	0.051108968	0.001033256	0.497839654	0.031033709
420469d060c37954e6c28daf53285220	intermediate	395	0.051108968	0.001015363	0.49736211	0.03149962
46fb1aced7122825f31bfb1045b6f426	intermediate	395	0.051108968	0.00096615	0.49807877	0.032617223
49fd4f5c0231a3b1317e61be186c10fb	intermediate	395	0.051108968	0.000963782	0.495934959	0.032382238
56acd68056647eb07998228bf7c05e96	intermediate	395	0.051108968	0.001028554	0.498318116	0.031547789
57fca98dc9ec37457e8ff70160d3a27f	intermediate	395	0.051108968	0.001109232	0.497123682	0.030419444
5ae71275bf78d42c94b7d897f7c8e360	intermediate	395	0.051108968	0.001028764	0.499037536	0.031616897
5fe183ae7daf75a0634155d64433a05e	intermediate	395	0.051108968	0.001066502	0.495224451	0.030800613
5ffbaf3ed5d7feecdbef9962540644cc	intermediate	395	0.051108968	0.001060997	0.494988067	0.03094878
6e24f4b8f124bdec09482b4294054fc0	intermediate	395	0.051108968	0.001077257	0.492870722	0.030582319
6edef8dee1ddf9ce00485ac64069acaa	intermediate	395	0.051108968	0.001074729	0.496172249	0.030347719
76bc0556555cb5dea74eb4c7b73bb917	intermediate	395	0.051108968	0.001035314	0.49807877	0.031505854
78a37ce650074153b398fb93dbc3b43b	intermediate	395	0.051108968	0.001033616	0.499759036	0.031713183
8a0ee290bbed1856ae6da046d7520cf5	intermediate	395	0.051108968	0.001060137	0.497123682	0.030933324
8c3e31eaac86d53cd8ec5d11d20d7f8b	intermediate	395	0.051108968	0.001007494	0.493105088	0.031558324
92a983e9e133afacc7dac405407b4608	intermediate	395	0.051108968	0.001029234	0.498557692	0.031686365
97ea223fdb349f64b1a6c309196f6833	intermediate	395	0.051108968	0.001018065	0.499759036	0.032105537
98e988cf532fd7df4545bcd5a1394180	intermediate	395	0.051108968	0.000995653	0.49736211	0.031908011
a2b82db5f8665547576663682bce3275	intermediate	395	0.051108968	0.000977894	0.498318116	0.032243785
a4b70725be20acf5288d41ec2c21c15f	intermediate	395	0.051108968	0.001046849	0.497839654	0.031144716
a4ba3c51f08dcc422c4f00ee5aa0c07e	intermediate	395	0.051108968	0.00103108	0.501936108	0.03189891
b307564e6b75cd7c037039fe71ddb996	intermediate	395	0.051108968	0.001071011	0.499518304	0.030658059
b51d803e2910dac9ddc53429d30be98b	intermediate	395	0.051108968	0.000955526	0.495461061	0.032346227
ba95a2ff1c4c444c972568c4697f05b0	intermediate	395	0.051108968	0.001040549	0.499037536	0.031509763
babebcb459797342c4801cc1249ac1a3	intermediate	395	0.051108968	0.000988528	0.498318116	0.032459037
bdb3746d4bfc3270405086c03f9b03c2	intermediate	395	0.051108968	0.001076083	0.497123682	0.03080322
c034ffa16122f8860644473c424a8860	intermediate	395	0.051108968	0.000993874	0.497600768	0.032018013
c69ab03c890927bb43551d1c8086df53	intermediate	395	0.051108968	0.001049587	0.494988067	0.03099527
cb45458e1a4bd238d9c21cb38318544c	intermediate	395	0.051108968	0.001012941	0.499518304	0.031600528
d0960c83d17931f153dcaad2786188d7	intermediate	395	0.051108968	0.001034854	0.496409765	0.031489671
d54ab06141b8141a8da9f6e9ae4c677e	intermediate	395	0.051108968	0.001003973	0.497600768	0.031577584
d69dd68656add779042ee5ea127acfa9	intermediate	395	0.051108968	0.001055901	0.494280267	0.030552479
d9f074baada36fcab22b68af1ba1f575	intermediate	395	0.051108968	0.001081204	0.499518304	0.031169994
dab720ac7cfc883176a13084ac924f16	intermediate	395	0.051108968	0.001034162	0.496885482	0.0313704
db4bc954bbdee776a957bf4ff67e5916	intermediate	395	0.051108968	0.000934756	0.495461061	0.032700373
dd996878cb7e6977ed460d137e0c3a20	intermediate	395	0.051108968	0.001061814	0.497839654	0.030904366
ec65574b5928cf10ebae725b312860e3	intermediate	395	0.051108968	0.001041749	0.49807877	0.03091136
f0494588700034888ed0533262ab4521	intermediate	395	0.051108968	0.001042773	0.497123682	0.03159441
f15c56a3a436c71f52a9606748ff56b7	intermediate	395	0.051108968	0.001016463	0.494751908	0.031142193
f160ce5324d9b2cdba380a2b9aba59c8	intermediate	395	0.051108968	0.000986462	0.495224451	0.031946252
ff135b164413b976a8842395bbf27489	intermediate	395	0.051108968	0.001002444	0.499037536	0.031812215
053e0365ae7d249289ca0b9f45ea2964	intermediate	452	0.050144648	0.000977378	0.499037536	0.031328268
0c9302e5bbe694a83cf20946d57ee776	intermediate	452	0.050144648	0.001046365	0.499037536	0.030363541
0cbc7a2d7fdab092e9b613d9337eed9f	intermediate	452	0.050144648	0.001004147	0.497839654	0.030643231
0d5909236d03aea45b87d772f0605563	intermediate	452	0.050144648	0.00097121	0.49807877	0.03128808
0d5d3cd0580a004196ebc22c4423e292	intermediate	452	0.050144648	0.001042598	0.500482625	0.030347206
1381c779f41ebc3171c41d09fa22260f	intermediate	452	0.050144648	0.000936335	0.495461061	0.031577683
17c42ba778ec6e4ad3f320f30b971e58	intermediate	452	0.050144648	0.000967012	0.494515975	0.031217367
1da0edcbdff4f896efbf891ed9f91c91	intermediate	452	0.050144648	0.00096521	0.49736211	0.031448569
25ab52aa6eb0d0baa81056c7c57c3360	intermediate	452	0.050144648	0.001007362	0.493574488	0.030403635
279e9d3dc4a497a74d54f48d4b875ad3	intermediate	452	0.050144648	0.000923759	0.494751908	0.031856152
28584e04562aa43141c0df90bc163f96	intermediate	452	0.050144648	0.000995947	0.495934959	0.030513087
2b9a3703171f8e1e6696c0c43d4be6af	intermediate	452	0.050144648	0.001009945	0.494280267	0.030496656
2e68fd3cb5f745b2f0ea53a53fa57e4f	intermediate	452	0.050144648	0.000985413	0.49664751	0.03138168
358a0edd8834769438dcbfe2d47e34c6	intermediate	452	0.050144648	0.000989113	0.496885482	0.031135858
359d86451a4866f7ee2ea7b19c5a055a	intermediate	452	0.050144648	0.000951668	0.499518304	0.031734989
365068ded165f902bf850705aabb2558	intermediate	452	0.050144648	0.001002903	0.496172249	0.030480306
4137fa8040ccebc13f6ff8c7ec5e081e	intermediate	452	0.050144648	0.001032028	0.49263658	0.030248165
4577e97b28935d7ffb86cee0227b2d8a	intermediate	452	0.050144648	0.001016744	0.495224451	0.030371552
4bcaf33bb6a17575c727e0b03cd51e71	intermediate	452	0.050144648	0.001045431	0.498797499	0.030653661
518423c7e19b5d9d83cea29fdb9c9154	intermediate	452	0.050144648	0.001017175	0.492870722	0.030224124
532ebd28657e97e54bc6b21abe2dee0f	intermediate	452	0.050144648	0.000951317	0.497123682	0.031559702
53cf05a8e378710b04061530fdfc064a	intermediate	452	0.050144648	0.000984782	0.498797499	0.03131077
54e1d4871483af7638cb3880b4eeda02	intermediate	452	0.050144648	0.000986439	0.495697897	0.030779595
57601ec5b39a81c4eedda1b71d100fff	intermediate	452	0.050144648	0.001033301	0.496885482	0.030167979
5903f532ac16de4cd2925792c24767d0	intermediate	452	0.050144648	0.000979444	0.497123682	0.031000069
597c3977a6f67cc93803182bd8137258	intermediate	452	0.050144648	0.000971239	0.49736211	0.030769085
5b6075ec12089a8d5365523ed578421e	intermediate	452	0.050144648	0.0009622	0.496885482	0.031750566
6633f96a536d113b22bd9b378a4e3ac9	intermediate	452	0.050144648	0.000979927	0.499518304	0.030923047
735a6d63c3d1ffa15c0025fda803c226	intermediate	452	0.050144648	0.000974524	0.492168961	0.031238324
7406704948d849e6178852e57532468f	intermediate	452	0.050144648	0.001016742	0.497123682	0.030681177
770e099c9910370eb357d4400f6da2d2	intermediate	452	0.050144648	0.00100444	0.496172249	0.030517321
79a31eda40e3e27e57a26ab7f7eb9e42	intermediate	452	0.050144648	0.001006604	0.498557692	0.030941457
7b21bc6908d5ff9ad91a2a6b0cc35d5d	intermediate	452	0.050144648	0.001020661	0.495934959	0.030521556
7f8174c5c48ea05d940962081526f4cb	intermediate	452	0.050144648	0.001005631	0.494280267	0.030340893
7ff28acdf97367dcfec4dd3977a4a5fd	intermediate	452	0.050144648	0.000995459	0.495934959	0.030931095
82a9e2c70f38a49bec8ea2ce487b3612	intermediate	452	0.050144648	0.000995824	0.501208313	0.031306693
87a11efe4f1413b46c2572623fdcf58d	intermediate	452	0.050144648	0.00098999	0.49664751	0.031026684
8b53c3ada32a4763d7ed3d8b78dc6469	intermediate	452	0.050144648	0.00094439	0.499277805	0.032052269
90d889e42266f445296d2e13efe1d819	intermediate	452	0.050144648	0.000961168	0.496172249	0.031122664
9968537c9c98d7a4d0793d74aa585d10	intermediate	452	0.050144648	0.001028507	0.497123682	0.03093388
996c6ba27ea2328b8673e588a3bc69c2	intermediate	452	0.050144648	0.00092707	0.492870722	0.03173148
9b8414b323694112d8dfca068633a18f	intermediate	452	0.050144648	0.00104443	0.494988067	0.030149418
9bb96582a5fd17df862fbd322c298050	intermediate	452	0.050144648	0.001014695	0.496409765	0.030571785
ac70d3d9a48a9a27c08d7028aaffc0b9	intermediate	452	0.050144648	0.001002256	0.494515975	0.030423376
aff0eb2eeb116d628c32b82d2d4b8e60	intermediate	452	0.050144648	0.000967701	0.491935484	0.031117254
b40ad3a8c0f9874ee974b6e43dad0b71	intermediate	452	0.050144648	0.000947103	0.498797499	0.032055703
c4a645973dbaa1ce98261212b363ebf8	intermediate	452	0.050144648	0.0010149	0.495461061	0.030572731
c73b180b53cddb07ddcf8d0a5f738e6a	intermediate	452	0.050144648	0.001028687	0.493574488	0.030495317
cf3bdfdf3fdf1b8967b27f31ae99cc85	intermediate	452	0.050144648	0.000989044	0.49664751	0.030959681
cfc925ce3049ec6eefcd65085c3cfac8	intermediate	452	0.050144648	0.001024679	0.492870722	0.030067515
dad447faaf178b76fd41c084ca763bd4	intermediate	452	0.050144648	0.000998212	0.499759036	0.031092104
db633ead1fb6b652dbc23932b6ce9820	intermediate	452	0.050144648	0.001028064	0.496172249	0.029975032
e5cdb86b653922a8b1c0ef1e5462dde0	intermediate	452	0.050144648	0.000976277	0.495697897	0.030852641
e70f530ccfd8284279baf4840da818ed	intermediate	452	0.050144648	0.000926781	0.494280267	0.031830586
f471815a46990a873e4a5e931ef46dec	intermediate	452	0.050144648	0.00092294	0.5	0.031907948
f4dc33d306273fc9cbe1d39e098d0741	intermediate	452	0.050144648	0.000949047	0.493809524	0.031884757
f56f6defa0e5bab3ad858d051b44d3ad	intermediate	452	0.050144648	0.000980012	0.49807877	0.030798393
fcbc83c9765e09f0eacafb8c2d918716	intermediate	452	0.050144648	0.000926375	0.495934959	0.032224027
fda50987f8580f2c51c3db5e23049284	intermediate	452	0.050144648	0.000942522	0.495461061	0.031721063
00c4a7ef8e4055db6f72401c4e7cd34c	intermediate	511	0.049180328	0.000921525	0.497600768	0.030282277
038323ff80cf612a379168fa9a6e9dab	intermediate	511	0.049180328	0.001030521	0.494988067	0.029388944
06d882bcbfbdc4db181d88394b963721	intermediate	511	0.049180328	0.001016963	0.494280267	0.029483515
0a27dd111931bb78e2ec13920ada9ebd	intermediate	511	0.049180328	0.000995303	0.493809524	0.029567973
1485ea0f8b4a4ea4f1a6e3e66debb985	intermediate	511	0.049180328	0.00096184	0.494515975	0.030047317
15903a746925f6995d59010267c52a60	intermediate	511	0.049180328	0.000942959	0.494280267	0.030357394
15db2ebe5714535c8ab9de4700e472f5	intermediate	511	0.049180328	0.000967916	0.495934959	0.030252496
1aed102449d64a194472dd8b393819c8	intermediate	511	0.049180328	0.000945381	0.495934959	0.030766314
20310f93ad1e491a3aa9488d54eb671a	intermediate	511	0.049180328	0.000978081	0.497123682	0.02919119
26e95f5f32e2b35b0d0714beb84d0279	intermediate	511	0.049180328	0.000942577	0.493105088	0.030255803
2dbea2aa1bfbd57cf7a8adce6c8ab08e	intermediate	511	0.049180328	0.00095736	0.492168961	0.030099058
2ed79f4ea079936d5a93e256f8c48043	intermediate	511	0.049180328	0.000992678	0.493809524	0.029621344
2f798d5d9dde12b4b0552ac5b0e0aaf6	intermediate	511	0.049180328	0.000944739	0.496409765	0.029986355
32a9c3aaea8241e1b248fa8c4c38428e	intermediate	511	0.049180328	0.000989474	0.495697897	0.030165053
374a0c1fefe66f9f362cbccf64f4970e	intermediate	511	0.049180328	0.000900009	0.496409765	0.031273073
3e610dfff865ccd2e920212d6356f1e3	intermediate	511	0.049180328	0.000871658	0.497123682	0.031507584
3ec8b027f30124ba28d22d0fee73b104	intermediate	511	0.049180328	0.000978065	0.495224451	0.029823288
3f85202f79bd4d7da4cbe8f3cb497ff6	intermediate	511	0.049180328	0.000981938	0.497123682	0.030137308
42d7abd4f7d05e5bee45173793c48f53	intermediate	511	0.049180328	0.000960208	0.490539262	0.029612943
44243bb7ddfe99a3b5278accd9c889f7	intermediate	511	0.049180328	0.000894617	0.493809524	0.030683863
542910efde8ec977fe3536bd39cf682f	intermediate	511	0.049180328	0.000966608	0.493339676	0.030165931
57cf749df96ffbeab7d8d3458f61042b	intermediate	511	0.049180328	0.000962616	0.49263658	0.03058854
58db941eeb4c9409494cd06339c04ebf	intermediate	511	0.049180328	0.00092167	0.49807877	0.030250852
599692dd65dfd018aca6c38f1d433aae	intermediate	511	0.049180328	0.000939727	0.497600768	0.030649587
64b552810b13e9e8184d085e8ba00257	intermediate	511	0.049180328	0.00087641	0.49736211	0.03162587
657abbbd2ef468faf5ac674327a87bd7	intermediate	511	0.049180328	0.000910807	0.49736211	0.030972574
6ba00aab41a271290af17a8d27267108	intermediate	511	0.049180328	0.000936926	0.496885482	0.030690198
6c42e44da35b2ed7695e2c4c1916c958	intermediate	511	0.049180328	0.000985293	0.494280267	0.02947769
7079a5b59d8451a4251e0b1c1e52be36	intermediate	511	0.049180328	0.000969567	0.495934959	0.030216883
73923a74588887242396963e83cc6193	intermediate	511	0.049180328	0.001006246	0.494988067	0.029457653
7729855dcf24e7cd1b5af1be140e651d	intermediate	511	0.049180328	0.000976736	0.492168961	0.029808755
7c00fe8c5a43bac6c2315555f6c5a265	intermediate	511	0.049180328	0.000983278	0.492402659	0.029313335
7f524c1df62c79d7bd5d405f100754c5	intermediate	511	0.049180328	0.000949341	0.495224451	0.030142658
86a3262fad3bfa535de4042ba60fa844	intermediate	511	0.049180328	0.000984708	0.494515975	0.02943188
8752d61e285b5418ccc0c7a6572f79a4	intermediate	511	0.049180328	0.00091481	0.493574488	0.030750849
88f0dfd61049498f2c1e2ffcb346ba70	intermediate	511	0.049180328	0.000991445	0.493809524	0.029804167
8b0c46bb10df7e9cf7c09838f6e40c42	intermediate	511	0.049180328	0.000954844	0.494988067	0.030011084
9cc3bf32be9653cf36787cd86547a63a	intermediate	511	0.049180328	0.000892166	0.494515975	0.03103752
9e158bc53bda8d69902a4cdfe5d97f74	intermediate	511	0.049180328	0.000931715	0.493809524	0.030399699
9f83913a3dcfccffc3cd0c00aa957460	intermediate	511	0.049180328	0.001004493	0.493574488	0.029544769
a03d05c4eaf6ada5a0e55ee0e9dd7d95	intermediate	511	0.049180328	0.000983726	0.494280267	0.029913348
a62c9e0f72a908c323de2bf2e9ea19d4	intermediate	511	0.049180328	0.00098026	0.494751908	0.029926222
ab7584540447560aee93c1217fc2f440	intermediate	511	0.049180328	0.000936349	0.494044783	0.030619323
ae4f6682ecd77c08b3a3cfd0d72242d5	intermediate	511	0.049180328	0.000937831	0.494515975	0.030352017
b100f4d838d5844a1e59e61781e9524e	intermediate	511	0.049180328	0.000936881	0.496172249	0.030550363
b18ec30fd19c7e39843f40c4cefcebdb	intermediate	511	0.049180328	0.000915969	0.499759036	0.031216418
b6edc199d2eb441935279a2796c01d84	intermediate	511	0.049180328	0.000867718	0.496409765	0.031419575
b898a5d26f41cb4951f5faad3d6691df	intermediate	511	0.049180328	0.000921572	0.492870722	0.030773425
bc38eca7ec3ba56b22a15fb356d99116	intermediate	511	0.049180328	0.000882824	0.492870722	0.030947745
bdb25b60bd7018884001dff2c9a11dce	intermediate	511	0.049180328	0.000982771	0.494751908	0.029596173
c63dfe4283032d6c3ed84dc525a5ca9f	intermediate	511	0.049180328	0.000890342	0.49664751	0.031374415
c926d4236abc654827bbda2e26af2c38	intermediate	511	0.049180328	0.000990244	0.495934959	0.030075523
cd137c52b9a94b8d37c57cc72ddefc55	intermediate	511	0.049180328	0.000921785	0.493574488	0.030880658
d252bfc652475105219a62cbeb631af7	intermediate	511	0.049180328	0.000907044	0.497123682	0.031364252
dc9586211dbbe3dac9d08a6390dd6994	intermediate	511	0.049180328	0.000862195	0.494751908	0.031892568
e049931e755d48d15d0fc35d682e7cbc	intermediate	511	0.049180328	0.00094839	0.495697897	0.030854101
e328b6247e186be60e72d6069d8a6b4a	intermediate	511	0.049180328	0.000906048	0.494280267	0.030901949
e9d3882149f8d046d0930c0bd45d4df0	intermediate	511	0.049180328	0.000991874	0.492870722	0.029523892
ee3204f088c19f0affabcd008458f1d7	intermediate	511	0.049180328	0.000971992	0.493105088	0.02982699
f5335799cec24b5f4fe3283c1491cc16	intermediate	511	0.049180328	0.000941015	0.491236381	0.030180307
f68018f8678fd8f5fabf35fed746c4ab	intermediate	511	0.049180328	0.000996013	0.491236381	0.029282858
0000ee21bd6e98ae0cf6126470299d61	intermediate	572	0.048216008	0.000927963	0.495697897	0.029325045
072a4b26fd91a85643921d3d98dcafbf	intermediate	572	0.048216008	0.000984256	0.491935484	0.028719799
082161811f58262a9ddfb68399445be9	intermediate	572	0.048216008	0.000978025	0.490075614	0.028601344
0a98edb7d9099d77423783b33f6d54a8	intermediate	572	0.048216008	0.00092386	0.490307329	0.02947394
106d4abb58743fee071a5746c9a79951	intermediate	572	0.048216008	0.000874111	0.495697897	0.030127089
1bed2daa42158c4c6dd126143d387a9d	intermediate	572	0.048216008	0.000858745	0.492402659	0.030142347
1ddf362a71f9925d7f7495e471ae6dc3	intermediate	572	0.048216008	0.000921415	0.493105088	0.029416362
2e83fead34a361cf17589133da2930ab	intermediate	572	0.048216008	0.000934286	0.494280267	0.029448875
30b90185f8da2dcbffe428234e580a7a	intermediate	572	0.048216008	0.000877419	0.494044783	0.030641114
39a747a40bce3697b51edbfc434d5330	intermediate	572	0.048216008	0.000936013	0.491935484	0.029852942
3af87ba12171bee69dd0993183da96e8	intermediate	572	0.048216008	0.000899277	0.492168961	0.029758983
3f234639ca29a7259cb06d8e56513271	intermediate	572	0.048216008	0.00094389	0.494988067	0.029329192
3fb14bd5ac9597eb473dcc326e29a5fa	intermediate	572	0.048216008	0.000916077	0.491236381	0.029656803
43b48faa32f96b76a9f488592af468a5	intermediate	572	0.048216008	0.000941128	0.494044783	0.029528807
4695e7d3a8327738e0527ff8928269fe	intermediate	572	0.048216008	0.000933239	0.492402659	0.02894989
4f09755ce3e17d77774411f9d045a8bc	intermediate	572	0.048216008	0.000877497	0.496172249	0.030561065
5066ee5e4a9ee8976baa87a532be54d9	intermediate	572	0.048216008	0.000906199	0.488459727	0.029086912
53a49c69b6e4516dec01925f442ca11e	intermediate	572	0.048216008	0.000954505	0.491935484	0.029301778
54aef5ab006cffb38f917d4171b6c104	intermediate	572	0.048216008	0.000943663	0.494988067	0.029751148
559027936d082ed245fa404edcaea30a	intermediate	572	0.048216008	0.00088981	0.49263658	0.03035271
55c1d2cfc06aa570949bfbd56a4c86de	intermediate	572	0.048216008	0.000873255	0.493809524	0.030380006
5726b8fe60aeff914b8226e69c8b9be1	intermediate	572	0.048216008	0.000908923	0.494515975	0.02992941
59c6203b11aa642627337856c2e2b93d	intermediate	572	0.048216008	0.000861082	0.494988067	0.030599185
63837f07f1ef662a621c279c5c86d309	intermediate	572	0.048216008	0.000912171	0.494515975	0.030124975
65fc11a0747695c5c0fb9cb7664c7529	intermediate	572	0.048216008	0.000934321	0.491469194	0.029500307
6a5cf233ea311d9c7be7a48c5820fb73	intermediate	572	0.048216008	0.000865453	0.493105088	0.030542379
70094d4ce77cc63579877021419e8463	intermediate	572	0.048216008	0.000946493	0.494044783	0.029272443
74fd66f42d9e66c550c94b32a2b8a9af	intermediate	572	0.048216008	0.000895485	0.493339676	0.029976986
78573b8b8c4109de50353421063fafbe	intermediate	572	0.048216008	0.000913523	0.493339676	0.029460709
7857d1bd0fd4b45cd030234298fe849c	intermediate	572	0.048216008	0.000912851	0.493339676	0.029634984
7bad0af7b5281ef484aa7a2682af6674	intermediate	572	0.048216008	0.000916726	0.490075614	0.029059804
7d3c2bd140d85d29c1c3b625ab0b01b3	intermediate	572	0.048216008	0.00083698	0.494751908	0.031190623
8a291482a3f5ef0acd56ee63854c53d9	intermediate	572	0.048216008	0.000856958	0.490771415	0.030408704
8a57ca0d08fff44dd94e38b374c2e872	intermediate	572	0.048216008	0.000870747	0.494751908	0.030430371
8c0c20a67134a54f82690f6840ef733b	intermediate	572	0.048216008	0.000977157	0.494280267	0.028312826
90a161008f42d85f288330e709fb73ce	intermediate	572	0.048216008	0.000874663	0.491935484	0.030311072
98d17cbb828b34d18bc9dd248038dd01	intermediate	572	0.048216008	0.000896627	0.495697897	0.030012636
9c3f525af50c684d7d427fcacc282673	intermediate	572	0.048216008	0.000898223	0.494044783	0.029719212
9f66805034ab284f2520d0fe371601c8	intermediate	572	0.048216008	0.000934731	0.493105088	0.029626456
a478e41978eea98dfc783e2ff83ca85f	intermediate	572	0.048216008	0.000884192	0.49736211	0.030278304
b156bcaf63da75f6fe4e3cb72cd2dc6e	intermediate	572	0.048216008	0.000980286	0.496885482	0.028985632
b2da862a77da7c4ea9a195bd73609b84	intermediate	572	0.048216008	0.000818313	0.49664751	0.031757379
b305a505906f395cbfe6d38375deb781	intermediate	572	0.048216008	0.000906048	0.490307329	0.029561651
b75001bbb74059b4bf69828fc990c1ed	intermediate	572	0.048216008	0.000895616	0.49664751	0.030118018
c0d556b93462fa86806f9b1d4f5a9195	intermediate	572	0.048216008	0.000948319	0.494751908	0.029521237
c1d0c3158a0a4e21191adc4d7c7a3d12	intermediate	572	0.048216008	0.000848346	0.494751908	0.031264777
c3b4d8bbc30453481e287f3941091bab	intermediate	572	0.048216008	0.000990912	0.491003788	0.02813193
ca77dc40b0c19c6e3b2ce9ea76cfe6ba	intermediate	572	0.048216008	0.000929775	0.493339676	0.029272915
cbf9b091efe83d5919f0a691f5b4f73f	intermediate	572	0.048216008	0.000869485	0.493105088	0.030237544
d09710b836e3741eacc2cea6aa6c393f	intermediate	572	0.048216008	0.000908465	0.493105088	0.029898366
d18cdba8f3de54e98e9683801aa1fd8d	intermediate	572	0.048216008	0.000902896	0.49263658	0.030161203
d7a93d8ebaa32150534f889eada36656	intermediate	572	0.048216008	0.000899843	0.49263658	0.029654291
d8f64e221d6b1ae1fc2f075bb49362b2	intermediate	572	0.048216008	0.000891092	0.493339676	0.029997731
da8cee3a61260a240c43c8d50d0ca71c	intermediate	572	0.048216008	0.000918452	0.491935484	0.029046022
e29c1771f692914ab8f51bb04e5e2f76	intermediate	572	0.048216008	0.000878315	0.493809524	0.030267569
e79b822773aec60e6908cb8695fe9a5f	intermediate	572	0.048216008	0.000923359	0.491236381	0.029558579
e8e15b8ef0004cb9d7113a7c72b4d939	intermediate	572	0.048216008	0.000905684	0.497839654	0.03012559
ec885af9f3a298a7712914cf2f82b983	intermediate	572	0.048216008	0.000904795	0.495934959	0.030336641
f0a31ee51e2f16bf834c1fa236f4c589	intermediate	572	0.048216008	0.000970079	0.492870722	0.028904495
f20c157d201db5f2de7157bdaff68805	intermediate	572	0.048216008	0.000882737	0.495697897	0.030527218
f256f50f9ef48a8a7f3b90ff3ea8b167	intermediate	572	0.048216008	0.000925825	0.490539262	0.029707134
f2dcc1b6fc68e6f1475787fe757f6219	intermediate	572	0.048216008	0.000904067	0.491469194	0.029723195
f5431c6613c39602bc298f88a287e292	intermediate	572	0.048216008	0.00083464	0.495934959	0.031125495
f6a7548741cfed924a4397c51676ae33	intermediate	572	0.048216008	0.000875416	0.494044783	0.030176964
fb1fee6e30a85623ff0fd8fc5de9e9f7	intermediate	572	0.048216008	0.000907048	0.492402659	0.029763801
fecdb9e78d37046cfd27c2262ed317d7	intermediate	572	0.048216008	0.000890599	0.493809524	0.029966673
00e16f23e076c8225f0b7583e40dc26b	intermediate	638	0.047251688	0.000907187	0.494515975	0.029026265
05230d8bd02d67471bc1284a803742d8	intermediate	638	0.047251688	0.000869627	0.492402659	0.029095426
08438974e7a3e3fa7959ada96c7e9d99	intermediate	638	0.047251688	0.000905014	0.492168961	0.028762696
08f3016ae9aa37e99fbdce15a31dbb91	intermediate	638	0.047251688	0.000878754	0.488689915	0.028980898
0a0f243cf200fb76d596d0b5cabb41d3	intermediate	638	0.047251688	0.000845306	0.491702229	0.029530985
16ad3a5e157d79b5d13c2f8ab699c158	intermediate	638	0.047251688	0.000913978	0.493574488	0.028797113
171e63e2650f00c17b6442ab54a0303d	intermediate	638	0.047251688	0.000839208	0.490771415	0.029856066
1f15b7e5ad004b60c3dd1ba610a61436	intermediate	638	0.047251688	0.000847106	0.494044783	0.029959742
2078fb20ed2fe65f2dfcb85917f217f2	intermediate	638	0.047251688	0.000831702	0.492168961	0.029728579
2110c0bca80a734db04fca8e0ff34d09	intermediate	638	0.047251688	0.000892391	0.492168961	0.029017227
21e29755800a23f7c7dd70e6c27cc786	intermediate	638	0.047251688	0.000812124	0.491236381	0.030013645
230457d604735e34a0539b7e8100f9ea	intermediate	638	0.047251688	0.000855193	0.494988067	0.029688862
2a9efaf75ca394ea1bb21e90eb12fd59	intermediate	638	0.047251688	0.000825259	0.49263658	0.030103568
3131b3b6366c98fec719536d8e26d930	intermediate	638	0.047251688	0.000861231	0.494515975	0.029382014
32b4d13987e175b55a431b69cc6cf17f	intermediate	638	0.047251688	0.000904254	0.492870722	0.028743619
332eea7dcd02c6d2a981a39cf8cc4c54	intermediate	638	0.047251688	0.000851809	0.490539262	0.028816823
349eb66c7a798883492ab147311206c3	intermediate	638	0.047251688	0.000905837	0.489612842	0.028552208
387e0d4057cf7d2e5bb8f3ebda1f304b	intermediate	638	0.047251688	0.000852054	0.489844119	0.02923765
4028a024bf56280aa2d33572591f4a05	intermediate	638	0.047251688	0.000870519	0.493809524	0.028844934
43b895e56947c6b26fa720c8877bd710	intermediate	638	0.047251688	0.000843542	0.493809524	0.029786545
4cd8dbdcc7d773298dba180660fcecb5	intermediate	638	0.047251688	0.000871041	0.493105088	0.028840666
53b6db50b3361a9c731b4bdee70187ac	intermediate	638	0.047251688	0.000849612	0.494988067	0.029869462
59f1cf48c6f4bbe722bdbba597f62642	intermediate	638	0.047251688	0.000911224	0.490307329	0.028009617
5bddec403aa892d6ff6365b93e9efad4	intermediate	638	0.047251688	0.000846662	0.495934959	0.029521633
679368f2b469db31a8ed3097e1f7c309	intermediate	638	0.047251688	0.000855066	0.49263658	0.030334781
708bbcc07c8be50437a37f52d9539a23	intermediate	638	0.047251688	0.000863541	0.491469194	0.02921102
7167b05f94aa9bf3be43d309839ec2e3	intermediate	638	0.047251688	0.000870227	0.49263658	0.028975034
72f392f5ea04e633e6904d3af901b8df	intermediate	638	0.047251688	0.000825821	0.494751908	0.029967353
820b7ad2fd0b10f3b9422f1d52aa5821	intermediate	638	0.047251688	0.00083647	0.495934959	0.030004702
844e2ee2844d8f81b3090a006de766dc	intermediate	638	0.047251688	0.000864122	0.49263658	0.02905283
84ac0460002071f7e09777892e2f841f	intermediate	638	0.047251688	0.000858313	0.490539262	0.029055433
89bfb60a3db77f1bc08b6fe59bbdee9f	intermediate	638	0.047251688	0.000946463	0.489381784	0.028060308
8bd74c5b9daec4d3c0f29baa52e28c57	intermediate	638	0.047251688	0.000899005	0.490307329	0.028553131
8e2caa341be46d91b3ae2e15908bb2aa	intermediate	638	0.047251688	0.000903047	0.494988067	0.028816118
9f6f2a5cf95dbe1cacd62a8717e0c5aa	intermediate	638	0.047251688	0.000794521	0.493574488	0.030075496
a3b0f4f0aade5708a8fd2d63f48d78a6	intermediate	638	0.047251688	0.000909735	0.491935484	0.028561776
a63939a2bf970530e17994110f7a60d9	intermediate	638	0.047251688	0.000891282	0.491236381	0.029021144
a918bf60ebe72d0f5be9dd67c5406bbf	intermediate	638	0.047251688	0.000863284	0.491702229	0.029187181
aa805f136e399ff7bbbc5668bdc0c2ff	intermediate	638	0.047251688	0.000845787	0.495224451	0.029925707
abff06535728f9ca1dcbd8ccc24034a3	intermediate	638	0.047251688	0.000900823	0.492168961	0.029174338
b2e9daa86e41b566c9aefc4102cd4294	intermediate	638	0.047251688	0.000886825	0.491702229	0.02901658
b8eba3141f5000b95419bce8bd82a5fe	intermediate	638	0.047251688	0.000888471	0.493574488	0.028991806
bfeb1271e1d15b1d23ebbacfa5e534f6	intermediate	638	0.047251688	0.00086949	0.495461061	0.02945724
c0b5d4fbff44f8e4db732666bb3417a1	intermediate	638	0.047251688	0.000862796	0.490075614	0.028785568
de98fb73528f50ac62fa59a3f30b0cb4	intermediate	638	0.047251688	0.000861767	0.491003788	0.029147226
eb5ba87b2f34ccaa3a0268f94c58fcf0	intermediate	638	0.047251688	0.000857284	0.491236381	0.028958992
ed2f251e205d43b431eb4f4c120edba3	intermediate	638	0.047251688	0.00088527	0.491003788	0.02890643
f1006dad506f91392604160e32e14141	intermediate	638	0.047251688	0.00085951	0.490539262	0.029438572
f71dfba4b930e56fe4e6336ed69c7a26	intermediate	638	0.047251688	0.000821947	0.495934959	0.030390458
fd93350e61babcd05938c2d2ab2b8fb2	intermediate	638	0.047251688	0.000860101	0.493574488	0.029367882
02b4cddd6efdadce1012f7cc973bd64d	intermediate	688	0.046287367	0.00085368	0.489612842	0.028540958
073ce971fa5025db8d9c603c21e6e1c1	intermediate	688	0.046287367	0.000844576	0.490075614	0.028649624
074768d9c8b856c6233db9c11c3ab09a	intermediate	688	0.046287367	0.000823777	0.488920321	0.028614978
098587ffd365bd8ea2a128135774179b	intermediate	688	0.046287367	0.00078331	0.491236381	0.029218556
18fe867631ec85341594b01033b1018b	intermediate	688	0.046287367	0.000856011	0.488229755	0.027963415
1d1bea5f1f6c007e690daf8402d2f20c	intermediate	688	0.046287367	0.000881057	0.488920321	0.027942831
28b57615c0011cf36f328a944099cbaf	intermediate	688	0.046287367	0.000795421	0.493105088	0.029218118
2c5703d0e92a98dddc79f86d8fd140bd	intermediate	688	0.046287367	0.000893953	0.487770461	0.027681033
31c7d278feb347ee23cbd2878ec7149f	intermediate	688	0.046287367	0.000886589	0.489150943	0.027982066
31f4d78b27cf15a19e964e7f7dad9bb2	intermediate	688	0.046287367	0.000872493	0.491236381	0.028208415
32c4fcd96f9f784fa75cbfea151f63c8	intermediate	688	0.046287367	0.00088147	0.489381784	0.028346321
3b599b1433b7f86c981277b642c8e326	intermediate	688	0.046287367	0.000814827	0.490539262	0.029168168
3de5c893a1b2bd04d3531f4ba70d7b58	intermediate	688	0.046287367	0.000763407	0.490075614	0.029669438
3f9df093120789ac7f7bffee4c8ca8cf	intermediate	688	0.046287367	0.000851228	0.491003788	0.028100117
40acd771a1991a24802e6abb3ba5c0d4	intermediate	688	0.046287367	0.000846577	0.490771415	0.028430623
40d98ff8983b4755a1a654fbc4e4f7fb	intermediate	688	0.046287367	0.000869352	0.493105088	0.02826072
4299fc4141049b05d3c3e4ba61e0e5df	intermediate	688	0.046287367	0.000823874	0.49263658	0.028739334
49bef83efa88569c3f73867183263761	intermediate	688	0.046287367	0.000836898	0.492402659	0.02859331
4d3ffeee7ddbdb8a0e4b669b00950874	intermediate	688	0.046287367	0.000785732	0.493809524	0.029533698
56caaf7a259f881eede926fe66c640f8	intermediate	688	0.046287367	0.000807039	0.489150943	0.028977902
58bea8142e3bc6f280b9884e4fbf3367	intermediate	688	0.046287367	0.000812127	0.490307329	0.028460722
593f5cea0bcabdfa0a04166949ccd2bf	intermediate	688	0.046287367	0.000836984	0.491702229	0.028556488
5bfa9d5e1c08c243a1b469a84d846764	intermediate	688	0.046287367	0.000864904	0.49263658	0.02808826
63cdad462d8e788f0869434761be4896	intermediate	688	0.046287367	0.000855337	0.494280267	0.028719808
64106d90c00419f2d7f204bce23b1bfc	intermediate	688	0.046287367	0.00084834	0.489150943	0.028148427
6703415c55d34924cd573062588e59f3	intermediate	688	0.046287367	0.000849338	0.491469194	0.028157266
6d62a94c46285f1aca2df01483c8ca2e	intermediate	688	0.046287367	0.000803028	0.492870722	0.029227998
6ec55035c4fe4ee31281ce9ac98d0663	intermediate	688	0.046287367	0.000873976	0.489150943	0.027981759
78b5c865eac646644d9a9814f4e0854a	intermediate	688	0.046287367	0.000847558	0.491003788	0.028436994
7b13bb486d0c7aabe4aaa1f0c8c7c977	intermediate	688	0.046287367	0.000851581	0.490075614	0.028235414
7ecc9361154a541a243a461a7fdff398	intermediate	688	0.046287367	0.000846461	0.49263658	0.028686067
84ca630db706f64d70aec440bed466cb	intermediate	688	0.046287367	0.000850458	0.493105088	0.02831432
89370b0c62d2a6e260345c4f7ad60c7c	intermediate	688	0.046287367	0.000816592	0.491236381	0.029005078
8f6ca2743b048d4643a2a93a2826c7c2	intermediate	688	0.046287367	0.000846886	0.489150943	0.028522586
9d1487f3f020e63789bffb8df4397903	intermediate	688	0.046287367	0.000869645	0.491702229	0.028331996
a0524abab7cf8afab933613266af3f8d	intermediate	688	0.046287367	0.00080195	0.489844119	0.028975281
a2a3371b6c5a0b04fd08693beafece28	intermediate	688	0.046287367	0.000875247	0.493105088	0.028315661
a3a437efbcfd41ffde72cf0561f47766	intermediate	688	0.046287367	0.000905607	0.491935484	0.027994089
a47b3dbe3e67a5ce8ab09a8a1926652b	intermediate	688	0.046287367	0.000807934	0.49263658	0.02867579
a9ee4eb78c9e654c4d9ae3f633882cb1	intermediate	688	0.046287367	0.000878406	0.491236381	0.028355436
bad848d50597e450a0f7642d12fda423	intermediate	688	0.046287367	0.000868095	0.489381784	0.028163499
bc9b3e33229076d13f10601f2c88a8a4	intermediate	688	0.046287367	0.000917416	0.487770461	0.027054472
bd52b74baffd41196d462a547db0a0f5	intermediate	688	0.046287367	0.00086923	0.493339676	0.028239909
c39bd3c9a8e8e991fac2ff591ee90fc3	intermediate	688	0.046287367	0.000804624	0.493809524	0.029284102
c903410b90c9f297657a66d12b4a4fca	intermediate	688	0.046287367	0.000920349	0.489381784	0.027491526
cb8ccc3b7087963c8b2f0bccbcd07bae	intermediate	688	0.046287367	0.000858351	0.487541138	0.027961848
d8494d6e16083720f43fbc001883523e	intermediate	688	0.046287367	0.000858824	0.491702229	0.028186442
dbaba05440717475d01be5a3769e47e9	intermediate	688	0.046287367	0.00085555	0.491702229	0.028512149
de0a61c99c10fe0937272f33a851428f	intermediate	688	0.046287367	0.000873091	0.492870722	0.028135903
dfa19ba86d905998839114982c9c93d3	intermediate	688	0.046287367	0.000833145	0.491469194	0.028586649
e0e83b5c9b841f46fba94c379b0df12d	intermediate	688	0.046287367	0.000817419	0.489612842	0.029069568
e2d9d1af2b33bd70b328e61ad2fb8e82	intermediate	688	0.046287367	0.00081691	0.490771415	0.029006041
e46b17c97a41922350afa37b79fe42d4	intermediate	688	0.046287367	0.000858686	0.491469194	0.028297084
e8a146b620f3c8b9c63b23de4a4d226d	intermediate	688	0.046287367	0.000837117	0.491003788	0.028675871
edb2c304b674a2a408f3e97a39a90450	intermediate	688	0.046287367	0.000840778	0.493105088	0.02852888
f6ade140694878120c1e3f9439b10faf	intermediate	688	0.046287367	0.000827907	0.485941893	0.028379703
f84c37348f8a1a9bf755ad2c47d1ccf4	intermediate	688	0.046287367	0.000849858	0.488689915	0.028269347
03fded9017cbbf59918131af54cad071	intermediate	745	0.045323047	0.000816827	0.491935484	0.02767734
0558f22465119e8840c4b77c63d32914	intermediate	745	0.045323047	0.000780776	0.494044783	0.028598523
0cc155fe29d95683acd57672d96df70b	intermediate	745	0.045323047	0.000825695	0.492402659	0.027743565
18805d104f380bdac7f97505637fbbee	intermediate	745	0.045323047	0.000798424	0.489150943	0.027742951
26870c6d11cc1efb510ef371b4e0e9c0	intermediate	745	0.045323047	0.000753928	0.491469194	0.02869159
27b852dc3e713067f34d9af17af2788a	intermediate	745	0.045323047	0.000782027	0.48685446	0.028154471
2b61cadb96abe5254fff5de3f4a08aee	intermediate	745	0.045323047	0.000821943	0.491469194	0.027972755
31071f97c7f1bf93f4b1da919ce272d8	intermediate	745	0.045323047	0.000779691	0.490075614	0.028057622
3960e501386f3bda9f0d23efeafa5c4f	intermediate	745	0.045323047	0.000802986	0.489381784	0.027807258
41db146a3160904ca11be7205e85ff6f	intermediate	745	0.045323047	0.000747995	0.489150943	0.028821275
494a1d6df5b925094bf692b0cbd9f2c5	intermediate	745	0.045323047	0.000794852	0.487541138	0.028000691
4b1d873c22b6940746e682d16f93c350	intermediate	745	0.045323047	0.000784124	0.488689915	0.028182632
4b8bac9e50c0e9df1335ffa2f80e2ef4	intermediate	745	0.045323047	0.000822018	0.491003788	0.027676989
591e0c53338d7532bbe9001a0453ef70	intermediate	745	0.045323047	0.00075339	0.490539262	0.029154387
61446cbdf03f35d9b67608cfc1a5a883	intermediate	745	0.045323047	0.000761313	0.48731203	0.028562198
667e878cab90f3437a1f11795b84ca90	intermediate	745	0.045323047	0.000883018	0.492402659	0.026881278
6aa37efb2dceec517484c5e7f737c444	intermediate	745	0.045323047	0.000789213	0.492168961	0.028502429
6de479a25c863ead48df6e955b64a06e	intermediate	745	0.045323047	0.00086375	0.485032741	0.026498372
6eab6d0c758d25d44b3c8b6389c271c4	intermediate	745	0.045323047	0.000814487	0.493105088	0.027931999
8b2afd3281c036bd9a2316f96cb0e9a5	intermediate	745	0.045323047	0.000755496	0.491935484	0.028983865
9047e4977c96ba73f411e181c735b51e	intermediate	745	0.045323047	0.00081657	0.489150943	0.028063375
9aee531e993ededfa9c6290737f70371	intermediate	745	0.045323047	0.000813596	0.494280267	0.027830749
a5344fcd527a6428f4171e756be28352	intermediate	745	0.045323047	0.000831042	0.488	0.027263429
a63a2a83d130d09f4e3ef3d3a4057a7c	intermediate	745	0.045323047	0.000817792	0.490075614	0.027932033
ab431ca350b7940a8df46e9f23158b75	intermediate	745	0.045323047	0.000857587	0.488920321	0.027279688
b3b63f9d7b60002249e9223780cc644c	intermediate	745	0.045323047	0.000857186	0.488920321	0.0275443
b66a4bca5847b0e321c99b02849c06a8	intermediate	745	0.045323047	0.000848829	0.491469194	0.027671101
b859e78049ca8407ad64b4744d65bf52	intermediate	745	0.045323047	0.000857028	0.490539262	0.027554375
bdc183df1aef845d28d4bbf38a5a8c8e	intermediate	745	0.045323047	0.000763559	0.491935484	0.028806501
bfc98c7f23810c70beda5d2ba88c7680	intermediate	745	0.045323047	0.000749064	0.489381784	0.028928928
c1be85bccf9f34d5a85fad1c49dd1997	intermediate	745	0.045323047	0.000805044	0.488689915	0.027868516
c4d2a1c242d5047fd856f7a24667df43	intermediate	745	0.045323047	0.000816472	0.487541138	0.027712969
c9010efaa897754d8adf46f054e5143b	intermediate	745	0.045323047	0.000813336	0.48685446	0.027656348
cc79e36d8700893de8e99545682a1e12	intermediate	745	0.045323047	0.000805946	0.48685446	0.027788608
d29f0925384a67968edf734b2c1575b4	intermediate	745	0.045323047	0.000787648	0.491003788	0.028086169
d4b227bff10f8b5df279fc6671f8d8bc	intermediate	745	0.045323047	0.000839144	0.489381784	0.027711433
d5455738becf126232e8cc0ffbf46210	intermediate	745	0.045323047	0.000779853	0.485714286	0.027914415
d7ba69983761098ec590b79d4819f582	intermediate	745	0.045323047	0.000806942	0.488459727	0.027576644
da9120dd88e33f501a4766413c0cc9e5	intermediate	745	0.045323047	0.000823267	0.491003788	0.027498664
eaa0fbd8274af56fa07430cc70885ffc	intermediate	745	0.045323047	0.000825021	0.487541138	0.027381801
ec028196d180779f09bfe86588697b75	intermediate	745	0.045323047	0.000812686	0.489150943	0.027795553
ed8fcf3ce8ac4a234d737154505d0dfb	intermediate	745	0.045323047	0.000770325	0.488459727	0.028297679
f3ff00b5455a85b579e0e43eddb908b7	intermediate	745	0.045323047	0.000830874	0.493574488	0.028035826
f44ca7a106f962e600ae6d3c3fcba702	intermediate	745	0.045323047	0.000779035	0.489381784	0.027867927
f7240370952c6c7be9318a17242e0509	intermediate	745	0.045323047	0.000841884	0.489612842	0.027279961
fa9b3b8f6ec4fa9b2ba71bd089939e47	intermediate	745	0.045323047	0.000769389	0.490771415	0.028461438
fc651e67ae8d49285064ad42a4a7578c	intermediate	745	0.045323047	0.000782032	0.485032741	0.02779075
0a4a2916d3549cd0bc5e41144a8c37d8	intermediate	792	0.044358727	0.000751389	0.484579439	0.0271241
1cab589c8b9f5f7fb27057f2b51040d0	intermediate	792	0.044358727	0.00077818	0.490771415	0.027328267
2b07899980a5cc7f8d7b0c5da0563e71	intermediate	792	0.044358727	0.000777828	0.488459727	0.027191963
2fabc09aab81f150efb2e9e62907fbe1	intermediate	792	0.044358727	0.000756365	0.48525971	0.027721551
3325904d599497d335a3a821e4b62ba5	intermediate	792	0.044358727	0.000733132	0.489381784	0.02805455
3385475ef389c385a7d77632443ac3be	intermediate	792	0.044358727	0.000783396	0.48731203	0.027048288
33a35d55e3d4ac926c3cfcc698766566	intermediate	792	0.044358727	0.00081254	0.486397749	0.026365572
36b80ec2b6a990b26773e3503c34c4e3	intermediate	792	0.044358727	0.000818943	0.490771415	0.026950808
37649fa10514a094ea742cf395a8e186	intermediate	792	0.044358727	0.000767895	0.486625997	0.027347031
42eb26412c736124a797dc68a933dbfc	intermediate	792	0.044358727	0.000817332	0.487083138	0.026470855
4ee8aa6ef1a8e7ec90fdd46c36b5463a	intermediate	792	0.044358727	0.000729141	0.493574488	0.028380279
56690477f712420abfededc4460a7d61	intermediate	792	0.044358727	0.000769421	0.490075614	0.02732887
5aee3d0c4965f9b60d31442a5247bcfd	intermediate	792	0.044358727	0.000847438	0.487770461	0.026241455
5df7f9efcbaf21aac6cfbe8b01cea1b6	intermediate	792	0.044358727	0.000760788	0.489844119	0.027451578
652c2869136cd80793f6a6c2d269128a	intermediate	792	0.044358727	0.000786106	0.489612842	0.026900376
6550ecf06a3afbbf90a5b7badde81242	intermediate	792	0.044358727	0.000755139	0.483901073	0.026778466
670e13d5d480c8b746989efb3dab0f53	intermediate	792	0.044358727	0.000732793	0.489381784	0.027822433
7857692cf664a4b5a9fd024e9dd1677d	intermediate	792	0.044358727	0.000770974	0.484353106	0.02694979
7a04a6dee947bc0e87058ad9e4b44bf8	intermediate	792	0.044358727	0.000780232	0.488689915	0.027370393
89f0e4c2e4b2b61e6f0dc61120668f21	intermediate	792	0.044358727	0.000769323	0.490771415	0.027068695
8a9536a7b50bbca46291fb9d60ba785c	intermediate	792	0.044358727	0.000789782	0.489381784	0.027408316
8b6f59ad6546c738d25f0156d82ea558	intermediate	792	0.044358727	0.000720624	0.490539262	0.028409441
921aa85d8751446ed42033bbbd95fc18	intermediate	792	0.044358727	0.000746207	0.489381784	0.027589137
9474c441134b3cbccf6c2cb5d62f33ab	intermediate	792	0.044358727	0.000833666	0.486397749	0.02610215
97f6361746256166c14f093121b3af59	intermediate	792	0.044358727	0.000778825	0.489381784	0.027205227
99cb35974ac0d4758e2bbd5f07392290	intermediate	792	0.044358727	0.000742324	0.488459727	0.027766088
a2f756564112ee794ee5c3352d08a898	intermediate	792	0.044358727	0.000765441	0.488920321	0.027597225
a86757e6d29a4cccfc27212ddb9e6cf6	intermediate	792	0.044358727	0.000767447	0.488920321	0.027325075
ae550f54f56e9137f8ff2811645dbd51	intermediate	792	0.044358727	0.000762081	0.491236381	0.027915356
b112f1f8d609f9de96927e9bd017dbc0	intermediate	792	0.044358727	0.000756165	0.488229755	0.027639903
b3e7402797a57d6833382ef70c22e0b5	intermediate	792	0.044358727	0.000736934	0.490075614	0.027881039
b9ebb3789e970844ba0c24a00a8985bf	intermediate	792	0.044358727	0.000759618	0.489381784	0.027377777
bf32eb40a4f3a0e5b6ebd0c79ab04088	intermediate	792	0.044358727	0.000803425	0.48685446	0.026679973
c75e86ba0aa40e7e2853002f92a1cc68	intermediate	792	0.044358727	0.000781578	0.488689915	0.027210816
cee0bcfae5454bc835ff97550c56c116	intermediate	792	0.044358727	0.000793658	0.488920321	0.026941278
d6dff6c8e7d649d962a3934617859f92	intermediate	792	0.044358727	0.000764822	0.491236381	0.027635923
d7480440076a97fccecbb214fa857783	intermediate	792	0.044358727	0.000796074	0.488	0.027322392
da0550c770aaee491f4fe78bcdfc7b9c	intermediate	792	0.044358727	0.000702986	0.489612842	0.028726165
dcdc3a78c54ed0a7a75a5152f1a341b6	intermediate	792	0.044358727	0.000783758	0.484805984	0.02667752
e4ef4dddde809f98c15b5149cd0558e4	intermediate	792	0.044358727	0.000782537	0.491469194	0.027236061
ecdb364322ff2edc2f02faf09633c3b2	intermediate	792	0.044358727	0.00075884	0.490075614	0.027655644
ee4e514db00902109a15a1554f5222f3	intermediate	792	0.044358727	0.000781743	0.491702229	0.027486357
ff75471890b8946fee7e972190cdc236	intermediate	792	0.044358727	0.00080268	0.487770461	0.026661831
01e385c5935203ccdb0ed8fe3cf529ea	intermediate	835	0.043394407	0.000734529	0.488920321	0.027313198
0298bb08931bb413682eb0fb8a79c942	intermediate	835	0.043394407	0.000732695	0.485714286	0.026449692
0ac0a173915b0807ac1e5c521976a21c	intermediate	835	0.043394407	0.000773018	0.485032741	0.026059225
0c8d6cffe1cfeafd2d97979001601fe3	intermediate	835	0.043394407	0.000749558	0.485714286	0.026901709
11c4e406c5d6552a86b26ee1c428126e	intermediate	835	0.043394407	0.000750863	0.484805984	0.026169974
2b5f3ccb9bcdc5575bf98c37107a129c	intermediate	835	0.043394407	0.000771172	0.488459727	0.026265359
2bb12d0e9d93647230606d77cc7b257c	intermediate	835	0.043394407	0.000730674	0.48731203	0.026797159
2ee2a881df9e966d3dcf6c73d4d15627	intermediate	835	0.043394407	0.000669473	0.484805984	0.027156229
310175a1d9c620c8ffb47da2d6553da6	intermediate	835	0.043394407	0.000716366	0.488689915	0.026920858
313985ebe4c04c96191f9b7ce6135705	intermediate	835	0.043394407	0.000727247	0.488459727	0.027153302
3a4abaa2ed08e6ba36d2f7a1dec6ca62	intermediate	835	0.043394407	0.000665963	0.487770461	0.027931073
443497fc020882876d94c50fda6faa6a	intermediate	835	0.043394407	0.000782485	0.490539262	0.026558585
446492a48df5f8993e39f7f2de100dcc	intermediate	835	0.043394407	0.00072909	0.48731203	0.026777967
5062b4104a1dfbea852ebf6d7f4113e4	intermediate	835	0.043394407	0.000739604	0.484805984	0.026674295
536a1f32fc46e9d9825fa898eb12e235	intermediate	835	0.043394407	0.000787494	0.489150943	0.025989295
6004d5b9d6c3aef4133ebe6c81074b65	intermediate	835	0.043394407	0.000738412	0.489381784	0.026952907
641d108e9e3bf799fbead25744c385bc	intermediate	835	0.043394407	0.000697227	0.489150943	0.027393869
7438516ad7c0ddbfac97c1983f2956e9	intermediate	835	0.043394407	0.000735726	0.489150943	0.027133256
80831f58b8e0340eb94d1228593b3403	intermediate	835	0.043394407	0.00075027	0.486169714	0.026441108
81be9ffee7417dc6bec9eff9b634336b	intermediate	835	0.043394407	0.000726519	0.48685446	0.026615527
850af04e94e165748534f41d66a994f5	intermediate	835	0.043394407	0.000764471	0.490075614	0.026231028
8ede1ae16f24a4545c30ffe3cc53c723	intermediate	835	0.043394407	0.000759903	0.48685446	0.02693261
9cf7d29e3358e22fad86b8738c4484c0	intermediate	835	0.043394407	0.000733878	0.488	0.026942742
a2a6e03cc723a2493ea8eedd920569f3	intermediate	835	0.043394407	0.000731338	0.488229755	0.026658477
a989428fb812c967eac714ad97dba583	intermediate	835	0.043394407	0.000757859	0.485032741	0.02641009
a9fb2531034affac18b38e7991363a12	intermediate	835	0.043394407	0.000723688	0.484579439	0.026728661
ab60848c9fba0bf0e38624ad3c207314	intermediate	835	0.043394407	0.000720144	0.48685446	0.027088871
b355d80099b4c0b21a4460bc248167df	intermediate	835	0.043394407	0.000743668	0.484579439	0.026035121
b6f3ef19d7b9920afaa6e7b012df2e65	intermediate	835	0.043394407	0.000784043	0.490771415	0.026439868
ba46185fe86ffb4ad71eaa79461a3d0a	intermediate	835	0.043394407	0.000723748	0.488689915	0.02706802
bff3fb0615513089a56848759abe766a	intermediate	835	0.043394407	0.000707349	0.488	0.027375691
c412fac03d66d6e2ad178dced6d04489	intermediate	835	0.043394407	0.000749641	0.486625997	0.026575826
c92c11c855b4f228af674d8d265f81b1	intermediate	835	0.043394407	0.000762611	0.484353106	0.026712128
d38145db94ca389d9407e01a3c1c4758	intermediate	835	0.043394407	0.000715196	0.486169714	0.026850871
d48890ec11b15b8ab705a226da1c1a74	intermediate	835	0.043394407	0.000730613	0.486169714	0.026584633
d8de5b5af28a33d3038f61c611efe54b	intermediate	835	0.043394407	0.000667778	0.489844119	0.027908381
e1730cb98abc142a06c3220f58d33f62	intermediate	835	0.043394407	0.000747583	0.485941893	0.026062903
0115b693932b23c7266b8b9d08f58765	intermediate	872	0.042430087	0.000735558	0.485486891	0.025283586
03f2e1b210db7a239043dfb51fcdbb3b	intermediate	872	0.042430087	0.000695021	0.491003788	0.026614336
07f91b2b6d09f2c233bc91ed9847a315	intermediate	872	0.042430087	0.000705233	0.485486891	0.026425375
0d3885cbdd0493df72bb73526ee3dc99	intermediate	872	0.042430087	0.000699381	0.483675373	0.026042366
15f34cf81733af18ea13ee61c8a733a8	intermediate	872	0.042430087	0.000666018	0.484126984	0.026836985
1b5bc50bf7065632c4d2207c2cf34306	intermediate	872	0.042430087	0.000744691	0.485486891	0.025424787
241b02e9184a0e53e48d53d578a9a74a	intermediate	872	0.042430087	0.000699486	0.482325581	0.026201283
327b80c00bc23f4ea7fc8d06a06b030b	intermediate	872	0.042430087	0.000664265	0.48685446	0.026995792
45dc6e7b28fd8f00a4ba85b0576267ca	intermediate	872	0.042430087	0.00073762	0.48685446	0.025619533
46db41244a3ee4a14264f0f9c435bcc2	intermediate	872	0.042430087	0.000694279	0.48685446	0.026024696
642fafa2fe7fe684674ed5de20d44a45	intermediate	872	0.042430087	0.000662835	0.488	0.027015606
646d2717bcfb0a0c1930ac10ce56f03d	intermediate	872	0.042430087	0.000725941	0.483224604	0.025542306
648c8598ef40d747f1835bb648b153f1	intermediate	872	0.042430087	0.000725614	0.486625997	0.025944055
6db64f3680e7d5aaf757a3893a650520	intermediate	872	0.042430087	0.000731318	0.48525971	0.025413742
7d687c28a3561e2dc257ea8cf029b65d	intermediate	872	0.042430087	0.000698992	0.48685446	0.026260297
7f65d470e80054110e912ee0a61cf707	intermediate	872	0.042430087	0.000715474	0.482999534	0.026039978
87c228ce34ef4dfc49ca68e0ea450311	intermediate	872	0.042430087	0.000755055	0.484353106	0.02547269
8afc14b09bba2d8fb386191943dfdfce	intermediate	872	0.042430087	0.00071079	0.48731203	0.02597884
8b5c96d439af1719925357666a5535c6	intermediate	872	0.042430087	0.000699219	0.485032741	0.026171156
8d8650095485743bd298841483674ef1	intermediate	872	0.042430087	0.000689898	0.48525971	0.026288667
93504c49c293bb93f7a8bc039d53b6a4	intermediate	872	0.042430087	0.000700585	0.483901073	0.025853524
94369a69ee861c3d8c4c1fdffe831074	intermediate	872	0.042430087	0.000696492	0.48731203	0.026716014
9537f9857d591ea0488d8303c3e8f3b9	intermediate	872	0.042430087	0.000745106	0.48731203	0.025587217
994431708a1de106f721ce0a5cc59a28	intermediate	872	0.042430087	0.000718708	0.485714286	0.025845309
a11ab4e3727a6abf92066c4c5a234756	intermediate	872	0.042430087	0.000687408	0.483224604	0.02614934
a73dc847553d3d26c8ca7fab49092a89	intermediate	872	0.042430087	0.000677761	0.48685446	0.025936461
b769a72d0061c6e0e1d28684b2891335	intermediate	872	0.042430087	0.000731861	0.490307329	0.026177627
c6a115577f31d0c2be0e37006cfdf9c6	intermediate	872	0.042430087	0.000713573	0.489150943	0.026664997
cfc0a00c81bc92a203997fd5c5f4441d	intermediate	872	0.042430087	0.000670845	0.485941893	0.026359009
d0edceec23d40b7d29857bcabdc126f0	intermediate	872	0.042430087	0.00069866	0.485941893	0.026266141
d0fa23de1247b5d30279b2b29eb243af	intermediate	872	0.042430087	0.000779368	0.479648474	0.024787673
d3a086a3f129b68de7f34735abf547e6	intermediate	872	0.042430087	0.000680381	0.485941893	0.026288065
dd583a1615af5345e31fd939888389ab	intermediate	872	0.042430087	0.000695048	0.488	0.026391457
dfc5db235ab8a5287e691acd4b88ee3f	intermediate	872	0.042430087	0.000702616	0.488459727	0.026590095
dfd0e91bab2ec16a08d44ca650203eae	intermediate	872	0.042430087	0.000683156	0.48685446	0.026543674
e8ee85fe5a5f0d1f7b52c4930f32f7a1	intermediate	872	0.042430087	0.000724914	0.483901073	0.025596467
ed4aa0aca9ed2302cfe7e7241f85bfb9	intermediate	872	0.042430087	0.00073562	0.481877323	0.025301072
ed557851c3031a6f4204c578990a0a0d	intermediate	872	0.042430087	0.000694884	0.488229755	0.026510774
ed7b94b99bf6a3a797d9f081c71f9a8f	intermediate	872	0.042430087	0.00071004	0.482325581	0.025770884
ef629eaaeca541c65956bf4f4767d249	intermediate	872	0.042430087	0.000688852	0.485941893	0.026743862
efe88d864f7d6eadaf077f816810a86a	intermediate	872	0.042430087	0.00069392	0.484805984	0.026178854
09f8738da2b00b11cf8d6ea1dff9dbd2	intermediate	913	0.041465767	0.000685332	0.482550023	0.024964618
0c64b0d0d6c282ea9e06188e328b51e3	intermediate	913	0.041465767	0.000655138	0.482101348	0.025657133
0d5d148020e3e62d6caface51dc15c61	intermediate	913	0.041465767	0.000653805	0.485941893	0.025731918
1459884a6321788337d93fc5bba18073	intermediate	913	0.041465767	0.00065897	0.484579439	0.0256272
32cd5704bbc70f524e7f1af9e15dd4af	intermediate	913	0.041465767	0.000639251	0.485032741	0.025923209
33c86fd56ad9f9ba45f27f568370fe7c	intermediate	913	0.041465767	0.000696386	0.484353106	0.024971282
3d405c7e1d2622dd9108e3149227d423	intermediate	913	0.041465767	0.000654683	0.482550023	0.026071498
4335103e27075fe23107ab9eef7f5c64	intermediate	913	0.041465767	0.000690137	0.485486891	0.02530058
48fed07d60693571c5a5e5b5cb1cc990	intermediate	913	0.041465767	0.000733199	0.482101348	0.024025261
5010cd5a945a49762d3cc649f6e40256	intermediate	913	0.041465767	0.00066326	0.484126984	0.025604194
5f71981ea804f1290cd1a82cae97e516	intermediate	913	0.041465767	0.000641853	0.486397749	0.025908304
6d680b89151be381b7a4c5f6184e47e3	intermediate	913	0.041465767	0.000738846	0.481206497	0.024021365
854ec8c7b1d6f8430512f9e4134101e0	intermediate	913	0.041465767	0.000658874	0.487083138	0.025809695
8a968371873a8773edebd8af5decff6f	intermediate	913	0.041465767	0.000656813	0.480092593	0.025427237
8f4ea42bc7c982c7ad5db96d8e14f354	intermediate	913	0.041465767	0.000656474	0.481206497	0.025447725
9032e753285a5884e1800fb57e13d73a	intermediate	913	0.041465767	0.000733369	0.482101348	0.024605487
9289b02fc8a1034232fe4f838c6729ca	intermediate	913	0.041465767	0.000640191	0.485032741	0.025965381
999f6e94b08b2958c8922a602f1c8416	intermediate	913	0.041465767	0.00066871	0.484126984	0.025285874
a327a29a8435b431f5b0aa026c04a134	intermediate	913	0.041465767	0.000722159	0.481653507	0.02476016
b122f592a7b7bf1866be6fe69bdda9cc	intermediate	913	0.041465767	0.000706663	0.48525971	0.024791049
bce86e1a954d40c22a6973c598f9ab5e	intermediate	913	0.041465767	0.000675676	0.48525971	0.025010139
c0a793a1254f296989410246cb6a0c64	intermediate	913	0.041465767	0.000700809	0.484579439	0.025190974
c78e3aad36551ecc6448f9f9a421b8ba	intermediate	913	0.041465767	0.000663381	0.483224604	0.025191031
c7958530b3e3505209628382be8bafb8	intermediate	913	0.041465767	0.000676207	0.483901073	0.025362086
ced435a50186afa278ffb233f4e02d37	intermediate	913	0.041465767	0.000676407	0.484805984	0.025384115
d4e8fbf90f00f80690ef996c5f0f2d6c	intermediate	913	0.041465767	0.00073007	0.485714286	0.025081501
dd28283630ad951e61abc323246eb62f	intermediate	913	0.041465767	0.000726182	0.484579439	0.024866384
0d4b824535d1ab4a402c8da57a74f738	intermediate	940	0.040501446	0.000642765	0.484353106	0.025092135
10703a6ef9c9df32f484c99fe2acf046	intermediate	940	0.040501446	0.000639493	0.475252062	0.024055223
1b3386dc1eac2756e5586e493112bce3	intermediate	940	0.040501446	0.000601112	0.480983302	0.025494782
1e70737852bd7a48720124118c52759d	intermediate	940	0.040501446	0.000631725	0.485941893	0.025508012
344d06ca96d4c903bd416e88ffee93fb	intermediate	940	0.040501446	0.000656933	0.481877323	0.02436622
3b1d6aa441744c1366590d1366dedae3	intermediate	940	0.040501446	0.000634934	0.479426722	0.024912881
40a7795e50e38d7222f70774de4e7364	intermediate	940	0.040501446	0.000638243	0.485486891	0.025689299
576683f9d2d0a27fc2633a42b86b11e4	intermediate	940	0.040501446	0.000603338	0.484579439	0.025713516
5de1936fc48ff559cd654d5ca4434517	intermediate	940	0.040501446	0.00064276	0.479426722	0.024666434
83b6cf0af97666c63d1e799d1c7b463f	intermediate	940	0.040501446	0.000616811	0.480760315	0.025243038
90205d396bf6d0a6e8a02de542043c8b	intermediate	940	0.040501446	0.000679081	0.482325581	0.024182097
935245a53a492cbc2966958697a42ce5	intermediate	940	0.040501446	0.000658121	0.481877323	0.024777124
974659c88de5ca756bf80312ef4cb0ec	intermediate	940	0.040501446	0.00061735	0.482550023	0.024841907
9b5824b247235d62f3823411b83cbf74	intermediate	940	0.040501446	0.000649431	0.482101348	0.024399011
a86e8f8fc3649e294df32bebfc9cf32c	intermediate	940	0.040501446	0.000607547	0.483901073	0.025642191
b028730f0b16def0d44320c6d64125f3	intermediate	940	0.040501446	0.000667628	0.480760315	0.024060867
b69a6102bbae9072b2443a2ffbe3b38a	intermediate	940	0.040501446	0.000655674	0.482101348	0.024700168
d8b14f0f71b1247530688578bbd7a100	intermediate	940	0.040501446	0.000640464	0.482101348	0.02466212
e3a6e236c0d417f6d529f6054eb63ca5	intermediate	940	0.040501446	0.000660593	0.480092593	0.024453328
e66fa3ff2c87feb5d125de8364e06aac	intermediate	940	0.040501446	0.00067946	0.483224604	0.02431886
133ec832bdca791ad0d26c91ec27f7f2	intermediate	960	0.039537126	0.000641039	0.480537535	0.023988089
1381880be49d79be35cdb61609849d58	intermediate	960	0.039537126	0.000598788	0.478321033	0.024594307
289551ef819b129684eaf476bfb08768	intermediate	960	0.039537126	0.000560312	0.484579439	0.025729687
44956d07aec91f384b8898b15a0be155	intermediate	960	0.039537126	0.000609326	0.480760315	0.024488572
481869b43bcd8eff33db96db12077a4b	intermediate	960	0.039537126	0.000605907	0.480537535	0.024442733
56e343a952116229555e7085b95335fe	intermediate	960	0.039537126	0.000583628	0.480314961	0.024716725
5d996e902e6e25c7ad5938b42fddf387	intermediate	960	0.039537126	0.000616068	0.483449883	0.024526547
5edb8d2f5d6db9cd96541f49a5e18b8d	intermediate	960	0.039537126	0.000639846	0.479648474	0.023669667
5ef09b774f6691f4011fb504fdf2c658	intermediate	960	0.039537126	0.000611831	0.485032741	0.024593797
6bb8ee839f120107ebf9b22f5a1c8033	intermediate	960	0.039537126	0.000604231	0.485032741	0.024624058
8acb7acebaa56aea9f6edf9c59e210e2	intermediate	960	0.039537126	0.000626133	0.482325581	0.023851284
8d78b3f3075c6fe15f31dc4628181f05	intermediate	960	0.039537126	0.000624437	0.481877323	0.024425859
8eb7d3a92e38b6639875a2d9caa4c9cb	intermediate	960	0.039537126	0.000641288	0.483675373	0.023903691
949e6a45c81e0fb3aaca2c48243a03de	intermediate	960	0.039537126	0.000607321	0.477660064	0.024226836
979fdc99ebb099b6bba7605c390c1e75	intermediate	960	0.039537126	0.000597703	0.481206497	0.024341602
b0d23db2c7648c6a299ff49c4c2fbc10	intermediate	960	0.039537126	0.000572905	0.480092593	0.024721804
c546aa6af980ae2e85a1e2e731077d42	intermediate	960	0.039537126	0.000594023	0.480092593	0.02434002
cd66f22434eff7803a361944f8a334a4	intermediate	960	0.039537126	0.000606866	0.482101348	0.02449152
d96e5aca9eafe5e2af1be8bdcc0e74fa	intermediate	960	0.039537126	0.000634975	0.481653507	0.023621756
de55f4bef3341f69cda59b8dada2bf6a	intermediate	960	0.039537126	0.00062635	0.480537535	0.023930096
e87cef30330a9f31d498f9ecc861cc52	intermediate	960	0.039537126	0.000610813	0.479648474	0.024304887
f7f75752ddcfe881753c3fe32179a95a	intermediate	960	0.039537126	0.000635687	0.482101348	0.023996414
faa88179ed84f60ba7e952e32129f08a	intermediate	960	0.039537126	0.000643476	0.481429898	0.023955075
16fc21c92e59eb2bd677d9a1760b1280	intermediate	983	0.038572806	0.00057526	0.485941893	0.024457032
3d785ec4f780163fa704cbe27a59a597	intermediate	983	0.038572806	0.000589286	0.481429898	0.023788608
5ea689c6d61d0d563f692fe79477c5f1	intermediate	983	0.038572806	0.000609863	0.477660064	0.023100421
665da06c918bd3e6fe416e66251ddb78	intermediate	983	0.038572806	0.000627585	0.479648474	0.022694841
721ba4a758c36a4eebbbfb0ff799f6f1	intermediate	983	0.038572806	0.000601017	0.476343592	0.023358255
751abdc086f8da72089eba599f2472ba	intermediate	983	0.038572806	0.000600984	0.478541763	0.023288454
92e02abe0d8f53f85c232706719fc23c	intermediate	983	0.038572806	0.000573756	0.482550023	0.024357368
97fe9218bf56c1b538d886bed88116f2	intermediate	983	0.038572806	0.000611922	0.481429898	0.02349471
bb865f4929d1e52e22f4bf5232b9e7f6	intermediate	983	0.038572806	0.000594565	0.478762696	0.023631787
be27f0758de519074ca072582fc5a66e	intermediate	983	0.038572806	0.000565655	0.476781609	0.023655283
bee8f267f2ef166a093d2a2d60833821	intermediate	983	0.038572806	0.000584009	0.47700092	0.023686388
cc06e09c654a05946c7bbb6719294107	intermediate	983	0.038572806	0.000583348	0.478762696	0.023379924
de6c85f56adacb1b79874ed791f596be	intermediate	983	0.038572806	0.000568992	0.478983834	0.023975555
e0252ce358bd701ad003836f5b5f4b44	intermediate	983	0.038572806	0.000564757	0.480092593	0.02429846
ec8ca62ba20b40c415a3d42ca4d688fc	intermediate	983	0.038572806	0.000583985	0.482325581	0.023637189
ffcdf6801fbf127b29e3b3161daf902b	intermediate	983	0.038572806	0.000575076	0.480537535	0.023923927
14d6e48f0a64bf7543a38f94513e2e4e	intermediate	999	0.037608486	0.000564402	0.47700092	0.022813041
18cab350dbe37d46ef33245e885aaea6	intermediate	999	0.037608486	0.000598644	0.475034356	0.022410973
1b4e6a6aecfbfcfb60b876afff036126	intermediate	999	0.037608486	0.000528284	0.478321033	0.023528983
28be3ec86f85cea000fc5812e26d0c79	intermediate	999	0.037608486	0.000538495	0.476343592	0.023088993
56efae96c6a7a9830d2cd24f6478fb1e	intermediate	999	0.037608486	0.000579408	0.47987043	0.022594501
6a9a823e1eb0e1189f404dd0ba8f7135	intermediate	999	0.037608486	0.000543087	0.474165524	0.022636495
6c03417b25e1626e0134464c7242c934	intermediate	999	0.037608486	0.000535196	0.476781609	0.023713514
7b8284ed541c9d26e4e2339ceec649c3	intermediate	999	0.037608486	0.000529318	0.475034356	0.02312384
a9d2a5ffe477d9c9beff21bac9ae32d8	intermediate	999	0.037608486	0.000538034	0.478762696	0.023664012
f34e10c0c0c6e8339c349e9d5381eec2	intermediate	999	0.037608486	0.000622773	0.479426722	0.021973761
f71308bf8858420e6a8f341fa4195c1a	intermediate	999	0.037608486	0.00053797	0.475469968	0.023159304
21f1fc08ab3fa90250c35e1b5d551aa4	intermediate	1010	0.036644166	0.00052239	0.47481685	0.022372908
2dc705edc1478ade3034ac60fee52188	intermediate	1010	0.036644166	0.000524677	0.475252062	0.022488588
3f2f93da09843f1e048fc38fd8e70c5b	intermediate	1010	0.036644166	0.000493285	0.478541763	0.023361652
550c4af666566998690fb40a85516b7d	intermediate	1010	0.036644166	0.000550855	0.479205176	0.022729554
6d171d5423dcdbd5b2ea4b7156279047	intermediate	1010	0.036644166	0.000582033	0.470721743	0.02150049
7606bbe54d7df17ac81cde3647dd4837	intermediate	1010	0.036644166	0.000513623	0.473299863	0.022708538
7eb2deb44f30c4999883eebc9038870c	intermediate	1010	0.036644166	0.000555258	0.477880184	0.022170472
81f539271ca408cf8ce40f9b507d6da7	intermediate	1010	0.036644166	0.000556973	0.478983834	0.022256726
8363288a2ce2b361348a6b51f16b560f	intermediate	1010	0.036644166	0.000542833	0.478321033	0.022487309
af128d5ec938d765e4c10522975b5355	intermediate	1010	0.036644166	0.000573256	0.472652689	0.021739168
bfb70281acb98d6f03af3dd07abf386f	intermediate	1010	0.036644166	0.000529859	0.472437358	0.02202737
c2ba7ec1fea82650202dec0ebac56bdb	intermediate	1010	0.036644166	0.000546713	0.473732298	0.021804322
ee5dd7be5bd1ce67f5441e9c9dedcffc	intermediate	1010	0.036644166	0.000552614	0.474599542	0.021800717
faf5da40c2e7184aea5ed96ca26b994c	intermediate	1010	0.036644166	0.000566673	0.475906379	0.021536406
72f604a8c4951d43ebba4aa1a9fc3d02	intermediate	1024	0.035679846	0.00048655	0.475469968	0.022344897
9564aefe055207b0f8714d49384a4b76	intermediate	1024	0.035679846	0.000518148	0.471792539	0.021330168
ad1374a2e1c108d5b17965833c9510f0	intermediate	1024	0.035679846	0.000447944	0.473299863	0.022715714
fe77ae1d24a572aba5af4a9a9a7728b1	intermediate	1024	0.035679846	0.000476293	0.475688073	0.022263066
217e23a7ba5a8ce1ec1a67f28974c0a3	intermediate	1028	0.034715526	0.000482725	0.475906379	0.020975813
678754fea3ba9610095a4f8f604d820c	intermediate	1028	0.034715526	0.000484275	0.470721743	0.021149041
2b6a3488628136ab5b817553a318b065	intermediate	1030	0.033751205	0.000429327	0.470935513	0.021067851
57617c86cc5a96ea9d1ab1a18c43ea88	intermediate	1030	0.033751205	0.000471262	0.469655797	0.020073327
e8aae9ce06c5072cd0d16b7569baa967	intermediate	1030	0.033751205	0.000495369	0.469655797	0.019999272
9335c4fa6897a6da56c8329ebd8e36ab	intermediate	1033	0.032786885	0.000395313	0.46880651	0.02058631
9ec4f140095fb24d46b2a04b288a1055	intermediate	1033	0.032786885	0.00041549	0.461915367	0.019788781
d8e5f2c8759f09051c74e57c16eff035	intermediate	1033	0.032786885	0.000404869	0.467749211	0.020454599
0c6846ab8f08eabef78bf148a8345ddd	intermediate	1036	0.031822565	0.00035942	0.465858041	0.020238389
c0918d6455b124fb010f9476791ae255	intermediate	1037	0.030858245	0.000363395	0.464605735	0.019076163
f4efba753ff8722241308520bd2f90f2	intermediate	1037	0.030858245	0.000393721	0.461504228	0.018149997
