# Supplementary material for: Central Taxa Are Keystone Microbes During Early Succession
Source: Ecol Lett. 2024 Dec 31;28(1):e70031. doi: 10.1111/ele.70031 (PMC11687413; doi:10.1111/ele.70031)
Supplement: Supplementary file 3 — File S2. [file ELE-28-0-s005.csv]

Node_1	Node_2	Coefficient	p	Interaction
15903a746925f6995d59010267c52a60	a73dc847553d3d26c8ca7fab49092a89	0.085685922	0.028	positive
15903a746925f6995d59010267c52a60	1c43fc5edcc6ec72f5441945234b7421	0.100191897	0.006	positive
15903a746925f6995d59010267c52a60	aae66ba1e551353a57a0e64e67b24067	0.109545529	0.003	positive
15903a746925f6995d59010267c52a60	96e2c420438e78b2561f341dc2d4cebd	-0.083857244	0.024	negative
15903a746925f6995d59010267c52a60	6c42e44da35b2ed7695e2c4c1916c958	-0.125303045	0.003	negative
15903a746925f6995d59010267c52a60	ed8fcf3ce8ac4a234d737154505d0dfb	0.075425884	0.024	positive
15903a746925f6995d59010267c52a60	7ed3741f8afad0fa325fd2d8b43c0d56	0.077863291	0.033	positive
15903a746925f6995d59010267c52a60	b55e11e34e85d7ec10dc0d48d6952901	-0.072896677	0.049	negative
15903a746925f6995d59010267c52a60	b51d803e2910dac9ddc53429d30be98b	-0.074280014	0.037	negative
15903a746925f6995d59010267c52a60	02b4cddd6efdadce1012f7cc973bd64d	-0.080110191	0.03	negative
15903a746925f6995d59010267c52a60	26e95f5f32e2b35b0d0714beb84d0279	-0.083660312	0.019	negative
15903a746925f6995d59010267c52a60	6aa37efb2dceec517484c5e7f737c444	-0.091232134	0.011	negative
15903a746925f6995d59010267c52a60	c0b5d4fbff44f8e4db732666bb3417a1	0.083596243	0.032	positive
15903a746925f6995d59010267c52a60	6d62a94c46285f1aca2df01483c8ca2e	0.08246555	0.029	positive
15903a746925f6995d59010267c52a60	de6c85f56adacb1b79874ed791f596be	0.099423819	0.006	positive
15903a746925f6995d59010267c52a60	c9362d10c23138c710211f363eea7bae	0.140497388	0	positive
15903a746925f6995d59010267c52a60	a5d9ca5da939eb8e23c4c38b98f21e51	0.083149979	0.025	positive
15903a746925f6995d59010267c52a60	80e06821ae00a5bb282fe4d12ffc839c	0.105714691	0.005	positive
15903a746925f6995d59010267c52a60	23b62aa60082af3ee772bbc09af84809	-0.105193356	0.002	negative
15903a746925f6995d59010267c52a60	e5cdb86b653922a8b1c0ef1e5462dde0	0.101154819	0.011	positive
15903a746925f6995d59010267c52a60	90a161008f42d85f288330e709fb73ce	-0.088725759	0.015	negative
15903a746925f6995d59010267c52a60	fb3333c743d9e712d5afb47ac86b8cd7	0.081465956	0.035	positive
15903a746925f6995d59010267c52a60	2b6a3488628136ab5b817553a318b065	-0.073047566	0.044	negative
15903a746925f6995d59010267c52a60	d5455738becf126232e8cc0ffbf46210	0.088972418	0.021	positive
15903a746925f6995d59010267c52a60	2b5f3ccb9bcdc5575bf98c37107a129c	0.082969492	0.025	positive
15903a746925f6995d59010267c52a60	3385475ef389c385a7d77632443ac3be	0.074264908	0.038	positive
15903a746925f6995d59010267c52a60	7e47661d381ded863b05f08df15614a5	-0.082883353	0.027	negative
15903a746925f6995d59010267c52a60	7e4cbe6a6dfbec80a2d6cde5c7f50a2a	-0.120249645	0	negative
15903a746925f6995d59010267c52a60	9032e753285a5884e1800fb57e13d73a	0.087284842	0.017	positive
15903a746925f6995d59010267c52a60	ced435a50186afa278ffb233f4e02d37	-0.080574446	0.032	negative
15903a746925f6995d59010267c52a60	d7480440076a97fccecbb214fa857783	-0.079773648	0.036	negative
15903a746925f6995d59010267c52a60	7f01fd249a5d5ec0f8063347ba0edcd9	-0.080615348	0.024	negative
15903a746925f6995d59010267c52a60	b1f277c2a817241d7be0daa09cbe85d2	-0.078516028	0.032	negative
15903a746925f6995d59010267c52a60	de0a61c99c10fe0937272f33a851428f	0.077085383	0.035	positive
15903a746925f6995d59010267c52a60	f223aa5cb42c3a0d3aa09d9313e1ed16	-0.082625111	0.035	negative
15903a746925f6995d59010267c52a60	5b19e805c784253945700449703f2e2f	0.08106734	0.03	positive
15903a746925f6995d59010267c52a60	d69dd68656add779042ee5ea127acfa9	-0.074100778	0.035	negative
15903a746925f6995d59010267c52a60	4099e390df5f2fea7b43049846b43f94	-0.109576812	0.005	negative
15903a746925f6995d59010267c52a60	d8494d6e16083720f43fbc001883523e	-0.093169559	0.014	negative
15903a746925f6995d59010267c52a60	8d4a87d4ca3c9f8c6e463a185449822e	-0.080761298	0.029	negative
15903a746925f6995d59010267c52a60	93051e396687a30a10375eb186f466ce	-0.091487337	0.015	negative
15903a746925f6995d59010267c52a60	10d4fe8d777ccdef722aea433dfab6e2	0.08749977	0.022	positive
15903a746925f6995d59010267c52a60	d8de5b5af28a33d3038f61c611efe54b	0.069593443	0.041	positive
15903a746925f6995d59010267c52a60	a0524abab7cf8afab933613266af3f8d	0.110734503	0.006	positive
15903a746925f6995d59010267c52a60	a3b0f4f0aade5708a8fd2d63f48d78a6	-0.087775605	0.023	negative
15903a746925f6995d59010267c52a60	5010cd5a945a49762d3cc649f6e40256	-0.081314703	0.035	negative
15903a746925f6995d59010267c52a60	245ac6ce18272458b9ce2a03c6243936	-0.075242211	0.038	negative
15903a746925f6995d59010267c52a60	b75001bbb74059b4bf69828fc990c1ed	0.0758622	0.045	positive
15903a746925f6995d59010267c52a60	33bbb3306f29b3cadd370c3921808420	-0.075208513	0.047	negative
15903a746925f6995d59010267c52a60	6f31efa34567e614509917123a2180d9	-0.091651274	0.013	negative
15903a746925f6995d59010267c52a60	b100f4d838d5844a1e59e61781e9524e	-0.10311197	0.003	negative
b156bcaf63da75f6fe4e3cb72cd2dc6e	59f3f0b9da6d0d3de0191d7ff1e764d1	-0.092461244	0.015	negative
b156bcaf63da75f6fe4e3cb72cd2dc6e	c92c11c855b4f228af674d8d265f81b1	-0.0907599	0.014	negative
b156bcaf63da75f6fe4e3cb72cd2dc6e	14d6e48f0a64bf7543a38f94513e2e4e	-0.080768697	0.032	negative
b156bcaf63da75f6fe4e3cb72cd2dc6e	a2594481a100206ee942275cd2eb344a	0.09001224	0.017	positive
b156bcaf63da75f6fe4e3cb72cd2dc6e	bd57e75e09461a1e3971a1a6c461a9a8	0.079063265	0.023	positive
b156bcaf63da75f6fe4e3cb72cd2dc6e	49bef83efa88569c3f73867183263761	0.080634169	0.023	positive
b156bcaf63da75f6fe4e3cb72cd2dc6e	ee4e514db00902109a15a1554f5222f3	0.109413672	0.003	positive
b156bcaf63da75f6fe4e3cb72cd2dc6e	918e638e9b2a62ce427b72807d68c6bc	0.07683969	0.044	positive
b156bcaf63da75f6fe4e3cb72cd2dc6e	059524ae1fd3e8f1fd8d1134b82a70eb	-0.078195695	0.036	negative
b156bcaf63da75f6fe4e3cb72cd2dc6e	21f1fc08ab3fa90250c35e1b5d551aa4	-0.074054793	0.043	negative
b156bcaf63da75f6fe4e3cb72cd2dc6e	0dc9644db3dbdced09b281c58c5be16f	0.074733002	0.047	positive
b156bcaf63da75f6fe4e3cb72cd2dc6e	31071f97c7f1bf93f4b1da919ce272d8	-0.094140578	0.007	negative
b156bcaf63da75f6fe4e3cb72cd2dc6e	cff11f077ec6a74d969c7eaff3e67763	0.078938368	0.043	positive
b156bcaf63da75f6fe4e3cb72cd2dc6e	2cbb42e70e975316fdfaac5fa2d17c99	0.07157457	0.049	positive
b156bcaf63da75f6fe4e3cb72cd2dc6e	66e5c3b1fa4a08e428d127795e98139d	0.075506699	0.038	positive
b156bcaf63da75f6fe4e3cb72cd2dc6e	be27f0758de519074ca072582fc5a66e	0.102424945	0.009	positive
b156bcaf63da75f6fe4e3cb72cd2dc6e	26e95f5f32e2b35b0d0714beb84d0279	-0.094461398	0.016	negative
b156bcaf63da75f6fe4e3cb72cd2dc6e	1da0edcbdff4f896efbf891ed9f91c91	-0.073391021	0.041	negative
b156bcaf63da75f6fe4e3cb72cd2dc6e	a11ab4e3727a6abf92066c4c5a234756	-0.105040524	0.008	negative
b156bcaf63da75f6fe4e3cb72cd2dc6e	9ec4f140095fb24d46b2a04b288a1055	-0.078905987	0.034	negative
b156bcaf63da75f6fe4e3cb72cd2dc6e	43b48faa32f96b76a9f488592af468a5	-0.083711046	0.019	negative
b156bcaf63da75f6fe4e3cb72cd2dc6e	81be9ffee7417dc6bec9eff9b634336b	-0.075971528	0.046	negative
b156bcaf63da75f6fe4e3cb72cd2dc6e	854ec8c7b1d6f8430512f9e4134101e0	-0.0844898	0.017	negative
b156bcaf63da75f6fe4e3cb72cd2dc6e	9b5824b247235d62f3823411b83cbf74	-0.090211686	0.011	negative
b156bcaf63da75f6fe4e3cb72cd2dc6e	443497fc020882876d94c50fda6faa6a	0.099564964	0.008	positive
b156bcaf63da75f6fe4e3cb72cd2dc6e	d58aab42594822ca17ec3f6ece715b64	-0.087379893	0.025	negative
b156bcaf63da75f6fe4e3cb72cd2dc6e	b442d9e559076f54babfd30cab29e8eb	0.075954813	0.039	positive
b156bcaf63da75f6fe4e3cb72cd2dc6e	3131b3b6366c98fec719536d8e26d930	0.070003989	0.046	positive
b156bcaf63da75f6fe4e3cb72cd2dc6e	ebffdd5a8708d2bba7241391a6972da9	-0.076783594	0.045	negative
b156bcaf63da75f6fe4e3cb72cd2dc6e	2bb12d0e9d93647230606d77cc7b257c	0.076276952	0.038	positive
b156bcaf63da75f6fe4e3cb72cd2dc6e	8b2500cf2318fff4fc8e9648c5bd920c	-0.094164008	0.01	negative
b156bcaf63da75f6fe4e3cb72cd2dc6e	861ce0ecb38ca5e709018e6b19c1c28e	0.079955133	0.044	positive
b156bcaf63da75f6fe4e3cb72cd2dc6e	72da5298d20e559b31bb33a250505d39	-0.106449894	0.003	negative
b156bcaf63da75f6fe4e3cb72cd2dc6e	51c53019ae9fdf68af31dbedf7e50d1e	-0.07311908	0.049	negative
b156bcaf63da75f6fe4e3cb72cd2dc6e	969222e9f26362c2ff6436590506084c	0.086106398	0.016	positive
b156bcaf63da75f6fe4e3cb72cd2dc6e	0cc155fe29d95683acd57672d96df70b	0.080232348	0.035	positive
b156bcaf63da75f6fe4e3cb72cd2dc6e	6d680b89151be381b7a4c5f6184e47e3	0.0822413	0.028	positive
b156bcaf63da75f6fe4e3cb72cd2dc6e	4028a024bf56280aa2d33572591f4a05	-0.078440259	0.031	negative
b156bcaf63da75f6fe4e3cb72cd2dc6e	597c3977a6f67cc93803182bd8137258	0.083084731	0.025	positive
b156bcaf63da75f6fe4e3cb72cd2dc6e	b898a5d26f41cb4951f5faad3d6691df	-0.094825986	0.011	negative
b156bcaf63da75f6fe4e3cb72cd2dc6e	68ca2c019b31fe0b0d5d159117d10116	0.069910085	0.049	positive
b156bcaf63da75f6fe4e3cb72cd2dc6e	a3b0f4f0aade5708a8fd2d63f48d78a6	0.115825901	0	positive
b156bcaf63da75f6fe4e3cb72cd2dc6e	17c42ba778ec6e4ad3f320f30b971e58	-0.094007221	0.011	negative
b156bcaf63da75f6fe4e3cb72cd2dc6e	a5344fcd527a6428f4171e756be28352	-0.08534493	0.019	negative
b156bcaf63da75f6fe4e3cb72cd2dc6e	c926d4236abc654827bbda2e26af2c38	0.106529057	0.005	positive
b156bcaf63da75f6fe4e3cb72cd2dc6e	2b07899980a5cc7f8d7b0c5da0563e71	0.071757862	0.043	positive
b156bcaf63da75f6fe4e3cb72cd2dc6e	1d815903b3dda437d1c9223507125d6f	0.072891853	0.034	positive
b156bcaf63da75f6fe4e3cb72cd2dc6e	332eea7dcd02c6d2a981a39cf8cc4c54	-0.077831468	0.035	negative
b156bcaf63da75f6fe4e3cb72cd2dc6e	d04d60f293f3493641b9d95d84e54a54	0.084967921	0.023	positive
b156bcaf63da75f6fe4e3cb72cd2dc6e	062863d32c3f9ccef86a6c445b434de5	-0.071264379	0.049	negative
344d06ca96d4c903bd416e88ffee93fb	b18ec30fd19c7e39843f40c4cefcebdb	-0.081188922	0.031	negative
344d06ca96d4c903bd416e88ffee93fb	e70f530ccfd8284279baf4840da818ed	0.074303618	0.034	positive
344d06ca96d4c903bd416e88ffee93fb	6db64f3680e7d5aaf757a3893a650520	0.085282651	0.019	positive
344d06ca96d4c903bd416e88ffee93fb	646d2717bcfb0a0c1930ac10ce56f03d	-0.093663329	0.012	negative
344d06ca96d4c903bd416e88ffee93fb	aae66ba1e551353a57a0e64e67b24067	-0.096644181	0.013	negative
344d06ca96d4c903bd416e88ffee93fb	32c4fcd96f9f784fa75cbfea151f63c8	-0.076781966	0.046	negative
344d06ca96d4c903bd416e88ffee93fb	dfa19ba86d905998839114982c9c93d3	-0.076764023	0.03	negative
344d06ca96d4c903bd416e88ffee93fb	6a9a823e1eb0e1189f404dd0ba8f7135	0.086123727	0.013	positive
344d06ca96d4c903bd416e88ffee93fb	c034ffa16122f8860644473c424a8860	0.074750142	0.041	positive
344d06ca96d4c903bd416e88ffee93fb	9d1487f3f020e63789bffb8df4397903	0.070603353	0.047	positive
344d06ca96d4c903bd416e88ffee93fb	438d67187868c31bf7d9f0c2aebd1684	-0.080380471	0.024	negative
344d06ca96d4c903bd416e88ffee93fb	66e5c3b1fa4a08e428d127795e98139d	-0.133328983	0	negative
344d06ca96d4c903bd416e88ffee93fb	43b48faa32f96b76a9f488592af468a5	-0.097618756	0.01	negative
344d06ca96d4c903bd416e88ffee93fb	9e158bc53bda8d69902a4cdfe5d97f74	0.090702406	0.015	positive
344d06ca96d4c903bd416e88ffee93fb	74fd66f42d9e66c550c94b32a2b8a9af	0.093084806	0.011	positive
344d06ca96d4c903bd416e88ffee93fb	f81925465de7306b487d35997e42b909	-0.100510517	0.006	negative
344d06ca96d4c903bd416e88ffee93fb	d8f64e221d6b1ae1fc2f075bb49362b2	0.077046778	0.033	positive
344d06ca96d4c903bd416e88ffee93fb	7e47661d381ded863b05f08df15614a5	0.098628843	0.008	positive
344d06ca96d4c903bd416e88ffee93fb	66b0a42f14b4a5a0be4209d17a5f50bc	0.075382712	0.028	positive
344d06ca96d4c903bd416e88ffee93fb	3648d586bbdd390426d80a1831b4739c	-0.092695113	0.008	negative
344d06ca96d4c903bd416e88ffee93fb	c63dfe4283032d6c3ed84dc525a5ca9f	0.085248544	0.021	positive
344d06ca96d4c903bd416e88ffee93fb	1c842714f0548cc403c4da58bacdcf3b	0.103925033	0.003	positive
344d06ca96d4c903bd416e88ffee93fb	034e7a22808911a1e73261606ca682d3	-0.097561474	0.007	negative
344d06ca96d4c903bd416e88ffee93fb	861ce0ecb38ca5e709018e6b19c1c28e	-0.085264918	0.018	negative
344d06ca96d4c903bd416e88ffee93fb	15db2ebe5714535c8ab9de4700e472f5	0.085151799	0.026	positive
344d06ca96d4c903bd416e88ffee93fb	f4dc33d306273fc9cbe1d39e098d0741	0.090993839	0.026	positive
344d06ca96d4c903bd416e88ffee93fb	146a555fa249199b69b25ae2d601dd25	0.10548861	0.006	positive
344d06ca96d4c903bd416e88ffee93fb	3e610dfff865ccd2e920212d6356f1e3	-0.077772014	0.029	negative
344d06ca96d4c903bd416e88ffee93fb	3ec1e84a31bc35b72e691b97ec75dda2	-0.111106348	0.002	negative
344d06ca96d4c903bd416e88ffee93fb	97f6361746256166c14f093121b3af59	-0.076613588	0.031	negative
344d06ca96d4c903bd416e88ffee93fb	9474c441134b3cbccf6c2cb5d62f33ab	-0.073039062	0.046	negative
344d06ca96d4c903bd416e88ffee93fb	b3b63f9d7b60002249e9223780cc644c	-0.099939066	0.012	negative
344d06ca96d4c903bd416e88ffee93fb	e658218acd52d0e874dd0287af114c52	0.070913901	0.046	positive
344d06ca96d4c903bd416e88ffee93fb	7857d1bd0fd4b45cd030234298fe849c	-0.079352502	0.022	negative
344d06ca96d4c903bd416e88ffee93fb	9047e4977c96ba73f411e181c735b51e	0.072120566	0.044	positive
344d06ca96d4c903bd416e88ffee93fb	1bfeebcebd80aa78a9b003376c5e856e	0.125771402	0.001	positive
344d06ca96d4c903bd416e88ffee93fb	0a27dd111931bb78e2ec13920ada9ebd	0.099653025	0.007	positive
344d06ca96d4c903bd416e88ffee93fb	0c9302e5bbe694a83cf20946d57ee776	-0.077792255	0.034	negative
344d06ca96d4c903bd416e88ffee93fb	c2ba7ec1fea82650202dec0ebac56bdb	-0.074984663	0.044	negative
344d06ca96d4c903bd416e88ffee93fb	3f234639ca29a7259cb06d8e56513271	0.08875485	0.018	positive
344d06ca96d4c903bd416e88ffee93fb	229835e53fea09acbbcb7ee172560238	-0.073037497	0.047	negative
344d06ca96d4c903bd416e88ffee93fb	32a9c3aaea8241e1b248fa8c4c38428e	-0.073586668	0.041	negative
a73dc847553d3d26c8ca7fab49092a89	8e2caa341be46d91b3ae2e15908bb2aa	0.097127965	0.006	positive
a73dc847553d3d26c8ca7fab49092a89	36c835ed43aad627090eec7890bb2289	0.094951002	0.014	positive
a73dc847553d3d26c8ca7fab49092a89	bfeb1271e1d15b1d23ebbacfa5e534f6	-0.072138519	0.042	negative
a73dc847553d3d26c8ca7fab49092a89	bdb25b60bd7018884001dff2c9a11dce	-0.099163202	0.008	negative
a73dc847553d3d26c8ca7fab49092a89	f95711e7c34619643d7399d80340be01	-0.107111004	0.003	negative
a73dc847553d3d26c8ca7fab49092a89	390397aecc78537fe503fe611ffe5b3e	-0.091898538	0.012	negative
a73dc847553d3d26c8ca7fab49092a89	67a1a11963697f08bfcdb04beac1f608	0.077425974	0.04	positive
a73dc847553d3d26c8ca7fab49092a89	faa88179ed84f60ba7e952e32129f08a	0.094774061	0.011	positive
a73dc847553d3d26c8ca7fab49092a89	2b9a3703171f8e1e6696c0c43d4be6af	0.078866195	0.035	positive
a73dc847553d3d26c8ca7fab49092a89	8cccaaee87a727116b9f64610c315198	-0.095805833	0.012	negative
a73dc847553d3d26c8ca7fab49092a89	0cbc7a2d7fdab092e9b613d9337eed9f	0.072256439	0.038	positive
a73dc847553d3d26c8ca7fab49092a89	067162621de5a3dd3d0bf38e8a31d72d	-0.092153633	0.006	negative
a73dc847553d3d26c8ca7fab49092a89	591e0c53338d7532bbe9001a0453ef70	0.091345499	0.018	positive
a73dc847553d3d26c8ca7fab49092a89	ff53e764cd29c81dd4dc5e623a1c40b6	0.08673027	0.016	positive
a73dc847553d3d26c8ca7fab49092a89	c2026dbf62d2ec8d00c26bed2830987f	0.092582716	0.01	positive
a73dc847553d3d26c8ca7fab49092a89	87c228ce34ef4dfc49ca68e0ea450311	-0.101334691	0.007	negative
a73dc847553d3d26c8ca7fab49092a89	f60d21593dd0afd39be5b81c73bb2210	0.080763146	0.027	positive
a73dc847553d3d26c8ca7fab49092a89	68df9c15612fe5f1f0629402df969445	0.082936994	0.028	positive
a73dc847553d3d26c8ca7fab49092a89	6004d5b9d6c3aef4133ebe6c81074b65	0.089761624	0.012	positive
a73dc847553d3d26c8ca7fab49092a89	512c68655ffa08ecf370dba6477e6a69	0.097092748	0.008	positive
a73dc847553d3d26c8ca7fab49092a89	f34e10c0c0c6e8339c349e9d5381eec2	0.095060558	0.007	positive
a73dc847553d3d26c8ca7fab49092a89	87a11efe4f1413b46c2572623fdcf58d	0.084307461	0.025	positive
a73dc847553d3d26c8ca7fab49092a89	ed4aa0aca9ed2302cfe7e7241f85bfb9	-0.080903624	0.019	negative
a73dc847553d3d26c8ca7fab49092a89	a6b7710153eb7a9bbb5fa80f9bef27bc	-0.076384416	0.037	negative
a73dc847553d3d26c8ca7fab49092a89	66b0a42f14b4a5a0be4209d17a5f50bc	-0.096059782	0.011	negative
a73dc847553d3d26c8ca7fab49092a89	87935bfc4d3614de576656d1ba85caba	-0.070314222	0.049	negative
a73dc847553d3d26c8ca7fab49092a89	f4dc33d306273fc9cbe1d39e098d0741	-0.089898707	0.011	negative
a73dc847553d3d26c8ca7fab49092a89	7438516ad7c0ddbfac97c1983f2956e9	-0.08203688	0.027	negative
a73dc847553d3d26c8ca7fab49092a89	b0d23db2c7648c6a299ff49c4c2fbc10	-0.084157812	0.022	negative
a73dc847553d3d26c8ca7fab49092a89	e4ef4dddde809f98c15b5149cd0558e4	-0.089319682	0.014	negative
a73dc847553d3d26c8ca7fab49092a89	5b19e805c784253945700449703f2e2f	-0.082460376	0.028	negative
a73dc847553d3d26c8ca7fab49092a89	6eab6d0c758d25d44b3c8b6389c271c4	-0.126452962	0.001	negative
a73dc847553d3d26c8ca7fab49092a89	e1452a52b393d8483cdcb08c77b56776	0.09027739	0.015	positive
a73dc847553d3d26c8ca7fab49092a89	16c8b78f5a61b94ce5641fd6cdbd16c3	0.09114592	0.019	positive
a73dc847553d3d26c8ca7fab49092a89	1bfeebcebd80aa78a9b003376c5e856e	0.086873954	0.017	positive
a73dc847553d3d26c8ca7fab49092a89	d7b36149d40052b9c7c7735eff7ca401	-0.09203354	0.019	negative
a73dc847553d3d26c8ca7fab49092a89	54aef5ab006cffb38f917d4171b6c104	-0.08737169	0.018	negative
a73dc847553d3d26c8ca7fab49092a89	40acd771a1991a24802e6abb3ba5c0d4	-0.073819772	0.04	negative
a73dc847553d3d26c8ca7fab49092a89	eaa0fbd8274af56fa07430cc70885ffc	-0.097572913	0.011	negative
a73dc847553d3d26c8ca7fab49092a89	c926d4236abc654827bbda2e26af2c38	0.093815465	0.015	positive
a73dc847553d3d26c8ca7fab49092a89	aed02b7eae96a47963e264394f733c32	0.107443093	0.007	positive
a73dc847553d3d26c8ca7fab49092a89	5bfa9d5e1c08c243a1b469a84d846764	-0.095484915	0.009	negative
a73dc847553d3d26c8ca7fab49092a89	ac9c29a9bd2afaf693db21ef495ebcf1	0.079187691	0.037	positive
a62c9e0f72a908c323de2bf2e9ea19d4	36c835ed43aad627090eec7890bb2289	-0.078590421	0.033	negative
a62c9e0f72a908c323de2bf2e9ea19d4	0558f22465119e8840c4b77c63d32914	-0.077097221	0.032	negative
a62c9e0f72a908c323de2bf2e9ea19d4	d0960c83d17931f153dcaad2786188d7	0.075788116	0.042	positive
a62c9e0f72a908c323de2bf2e9ea19d4	14d6e48f0a64bf7543a38f94513e2e4e	0.079189984	0.031	positive
a62c9e0f72a908c323de2bf2e9ea19d4	92a0bf15d6e3a640ddb861fc007abf46	0.075988226	0.037	positive
a62c9e0f72a908c323de2bf2e9ea19d4	bad848d50597e450a0f7642d12fda423	-0.075436973	0.031	negative
a62c9e0f72a908c323de2bf2e9ea19d4	bd57e75e09461a1e3971a1a6c461a9a8	0.080493037	0.021	positive
a62c9e0f72a908c323de2bf2e9ea19d4	fcbc83c9765e09f0eacafb8c2d918716	-0.074213404	0.047	negative
a62c9e0f72a908c323de2bf2e9ea19d4	665da06c918bd3e6fe416e66251ddb78	-0.091447922	0.008	negative
a62c9e0f72a908c323de2bf2e9ea19d4	67a1a11963697f08bfcdb04beac1f608	0.083903696	0.023	positive
a62c9e0f72a908c323de2bf2e9ea19d4	f0494588700034888ed0533262ab4521	0.075783166	0.035	positive
a62c9e0f72a908c323de2bf2e9ea19d4	c3b4d8bbc30453481e287f3941091bab	-0.070548635	0.048	negative
a62c9e0f72a908c323de2bf2e9ea19d4	2490f6733f8e98fd0510d0e08f25826a	0.072100109	0.045	positive
a62c9e0f72a908c323de2bf2e9ea19d4	cff11f077ec6a74d969c7eaff3e67763	-0.108075676	0.002	negative
a62c9e0f72a908c323de2bf2e9ea19d4	e45b4242132eac8c0074f8545059605d	-0.088829236	0.019	negative
a62c9e0f72a908c323de2bf2e9ea19d4	d0edceec23d40b7d29857bcabdc126f0	0.086274375	0.026	positive
a62c9e0f72a908c323de2bf2e9ea19d4	667e878cab90f3437a1f11795b84ca90	0.087981402	0.015	positive
a62c9e0f72a908c323de2bf2e9ea19d4	61446cbdf03f35d9b67608cfc1a5a883	0.105465822	0.003	positive
a62c9e0f72a908c323de2bf2e9ea19d4	da9120dd88e33f501a4766413c0cc9e5	0.098227003	0.01	positive
a62c9e0f72a908c323de2bf2e9ea19d4	4f0531e7d55d323631beebc34ab023be	0.079670853	0.038	positive
a62c9e0f72a908c323de2bf2e9ea19d4	1cb919b52272823be2e681bd7f5f1f3c	-0.077312315	0.039	negative
a62c9e0f72a908c323de2bf2e9ea19d4	9b5824b247235d62f3823411b83cbf74	-0.082131702	0.031	negative
a62c9e0f72a908c323de2bf2e9ea19d4	f648ac4735008524587f8a75708c46c4	0.078633781	0.032	positive
a62c9e0f72a908c323de2bf2e9ea19d4	5ea689c6d61d0d563f692fe79477c5f1	-0.078042137	0.032	negative
a62c9e0f72a908c323de2bf2e9ea19d4	e18920a76a8d49266b51bb847d5bb825	-0.090112401	0.011	negative
a62c9e0f72a908c323de2bf2e9ea19d4	381571b286cb9a9b79d62793f5628207	0.101755569	0.006	positive
a62c9e0f72a908c323de2bf2e9ea19d4	d39c0956038739ad332088cf2914b83d	-0.090644249	0.017	negative
a62c9e0f72a908c323de2bf2e9ea19d4	ec65574b5928cf10ebae725b312860e3	0.086514717	0.018	positive
a62c9e0f72a908c323de2bf2e9ea19d4	9b8414b323694112d8dfca068633a18f	-0.082765826	0.023	negative
a62c9e0f72a908c323de2bf2e9ea19d4	da0550c770aaee491f4fe78bcdfc7b9c	-0.117715882	0	negative
a62c9e0f72a908c323de2bf2e9ea19d4	0b734ffcbe480cfdd5ed445fda569408	0.073892643	0.042	positive
a62c9e0f72a908c323de2bf2e9ea19d4	20e22e55158f6c9b88294ddf8a491999	0.079100175	0.03	positive
a62c9e0f72a908c323de2bf2e9ea19d4	72f392f5ea04e633e6904d3af901b8df	0.078203102	0.034	positive
a62c9e0f72a908c323de2bf2e9ea19d4	106d4abb58743fee071a5746c9a79951	-0.087077411	0.021	negative
a62c9e0f72a908c323de2bf2e9ea19d4	78a37ce650074153b398fb93dbc3b43b	0.094811258	0.01	positive
a62c9e0f72a908c323de2bf2e9ea19d4	969222e9f26362c2ff6436590506084c	-0.10566453	0.005	negative
a62c9e0f72a908c323de2bf2e9ea19d4	1cab589c8b9f5f7fb27057f2b51040d0	-0.110414082	0.007	negative
a62c9e0f72a908c323de2bf2e9ea19d4	e4ef4dddde809f98c15b5149cd0558e4	-0.094119186	0.016	negative
a62c9e0f72a908c323de2bf2e9ea19d4	b307564e6b75cd7c037039fe71ddb996	-0.072429392	0.033	negative
a62c9e0f72a908c323de2bf2e9ea19d4	833fe4fa09a9446efe3e227a6bb17eec	-0.102298046	0.01	negative
a62c9e0f72a908c323de2bf2e9ea19d4	73923a74588887242396963e83cc6193	-0.082860328	0.022	negative
a62c9e0f72a908c323de2bf2e9ea19d4	241b02e9184a0e53e48d53d578a9a74a	0.092699098	0.013	positive
a62c9e0f72a908c323de2bf2e9ea19d4	ddbd8ffd672fdbd1a8de4f69427e9c75	-0.07517774	0.045	negative
a62c9e0f72a908c323de2bf2e9ea19d4	9047e4977c96ba73f411e181c735b51e	0.077180609	0.041	positive
a62c9e0f72a908c323de2bf2e9ea19d4	88f0dfd61049498f2c1e2ffcb346ba70	0.084811361	0.022	positive
a62c9e0f72a908c323de2bf2e9ea19d4	1bfeebcebd80aa78a9b003376c5e856e	-0.093724886	0.005	negative
a62c9e0f72a908c323de2bf2e9ea19d4	dcdc3a78c54ed0a7a75a5152f1a341b6	-0.081922916	0.031	negative
a62c9e0f72a908c323de2bf2e9ea19d4	f2dcc1b6fc68e6f1475787fe757f6219	-0.0807822	0.03	negative
a62c9e0f72a908c323de2bf2e9ea19d4	599692dd65dfd018aca6c38f1d433aae	-0.118904702	0.002	negative
a62c9e0f72a908c323de2bf2e9ea19d4	22afb1878f4c3ef0ff88078a8146945b	-0.095196801	0.009	negative
a62c9e0f72a908c323de2bf2e9ea19d4	aed02b7eae96a47963e264394f733c32	0.075161116	0.042	positive
54c29468ddbe4cabb82ed81c79495ec5	69fb0b3f51e7d548588be9c65841f97f	-0.101386435	0.007	negative
54c29468ddbe4cabb82ed81c79495ec5	c92c11c855b4f228af674d8d265f81b1	-0.077874582	0.035	negative
54c29468ddbe4cabb82ed81c79495ec5	7b21bc6908d5ff9ad91a2a6b0cc35d5d	-0.111137892	0	negative
54c29468ddbe4cabb82ed81c79495ec5	c0a793a1254f296989410246cb6a0c64	-0.081290396	0.025	negative
54c29468ddbe4cabb82ed81c79495ec5	0187ba313208bd26f8a60e344f19f085	0.101308353	0.005	positive
54c29468ddbe4cabb82ed81c79495ec5	e565c2b1d8c800eb1dabc3d695d63f58	-0.08794834	0.013	negative
54c29468ddbe4cabb82ed81c79495ec5	82a9e2c70f38a49bec8ea2ce487b3612	0.096368965	0.01	positive
54c29468ddbe4cabb82ed81c79495ec5	ee4e514db00902109a15a1554f5222f3	-0.083157775	0.025	negative
54c29468ddbe4cabb82ed81c79495ec5	cff11f077ec6a74d969c7eaff3e67763	0.081043178	0.026	positive
54c29468ddbe4cabb82ed81c79495ec5	438d67187868c31bf7d9f0c2aebd1684	-0.084819041	0.032	negative
54c29468ddbe4cabb82ed81c79495ec5	708bbcc07c8be50437a37f52d9539a23	0.075299037	0.037	positive
54c29468ddbe4cabb82ed81c79495ec5	9affe9f243c9ee251b06f529c9cece44	0.069359484	0.042	positive
54c29468ddbe4cabb82ed81c79495ec5	f256f50f9ef48a8a7f3b90ff3ea8b167	-0.082016731	0.038	negative
54c29468ddbe4cabb82ed81c79495ec5	9f66805034ab284f2520d0fe371601c8	0.07204689	0.042	positive
54c29468ddbe4cabb82ed81c79495ec5	68df9c15612fe5f1f0629402df969445	0.086610612	0.017	positive
54c29468ddbe4cabb82ed81c79495ec5	2c5703d0e92a98dddc79f86d8fd140bd	-0.08152885	0.027	negative
54c29468ddbe4cabb82ed81c79495ec5	c18ff25dec417539691eb9a4704531c2	-0.08357544	0.018	negative
54c29468ddbe4cabb82ed81c79495ec5	23b62aa60082af3ee772bbc09af84809	-0.120471001	0.001	negative
54c29468ddbe4cabb82ed81c79495ec5	41db146a3160904ca11be7205e85ff6f	-0.072860622	0.032	negative
54c29468ddbe4cabb82ed81c79495ec5	89370b0c62d2a6e260345c4f7ad60c7c	-0.076396463	0.041	negative
54c29468ddbe4cabb82ed81c79495ec5	f5bee6f0119057d7f808cf86cc5650d5	0.081925417	0.024	positive
54c29468ddbe4cabb82ed81c79495ec5	f6a7548741cfed924a4397c51676ae33	-0.083750594	0.025	negative
54c29468ddbe4cabb82ed81c79495ec5	2110c0bca80a734db04fca8e0ff34d09	0.078593349	0.035	positive
54c29468ddbe4cabb82ed81c79495ec5	2cad0f24b0492d210d5bf817e1bbc262	-0.087989014	0.022	negative
54c29468ddbe4cabb82ed81c79495ec5	1b3386dc1eac2756e5586e493112bce3	0.100405132	0.005	positive
54c29468ddbe4cabb82ed81c79495ec5	895adb846d79d84e69b3ba8e29b64506	0.089726967	0.018	positive
54c29468ddbe4cabb82ed81c79495ec5	f68018f8678fd8f5fabf35fed746c4ab	-0.092884379	0.009	negative
54c29468ddbe4cabb82ed81c79495ec5	38a3fb3ed024edbf08a3e9d78000cd63	-0.09226588	0.015	negative
54c29468ddbe4cabb82ed81c79495ec5	1381c779f41ebc3171c41d09fa22260f	0.102615273	0.01	positive
54c29468ddbe4cabb82ed81c79495ec5	88c3fe3aa38b0a92b0368541dbcfce60	-0.073320879	0.038	negative
54c29468ddbe4cabb82ed81c79495ec5	b1cd2aa65e3855c92750019b18ca1600	0.083956777	0.019	positive
54c29468ddbe4cabb82ed81c79495ec5	1c842714f0548cc403c4da58bacdcf3b	0.087610594	0.015	positive
54c29468ddbe4cabb82ed81c79495ec5	da49bd5efba9465f408b63f449e5ad15	-0.085409746	0.021	negative
54c29468ddbe4cabb82ed81c79495ec5	7d687c28a3561e2dc257ea8cf029b65d	0.074307404	0.048	positive
54c29468ddbe4cabb82ed81c79495ec5	8bdaa98dc2deb44bfb1173b96604c227	0.079740251	0.027	positive
54c29468ddbe4cabb82ed81c79495ec5	a327a29a8435b431f5b0aa026c04a134	-0.083403919	0.025	negative
54c29468ddbe4cabb82ed81c79495ec5	c7958530b3e3505209628382be8bafb8	0.073978438	0.048	positive
54c29468ddbe4cabb82ed81c79495ec5	7d3c2bd140d85d29c1c3b625ab0b01b3	-0.074379873	0.039	negative
54c29468ddbe4cabb82ed81c79495ec5	d8494d6e16083720f43fbc001883523e	-0.09084862	0.004	negative
54c29468ddbe4cabb82ed81c79495ec5	387e0d4057cf7d2e5bb8f3ebda1f304b	0.083473241	0.024	positive
54c29468ddbe4cabb82ed81c79495ec5	e8ee85fe5a5f0d1f7b52c4930f32f7a1	0.089917774	0.013	positive
54c29468ddbe4cabb82ed81c79495ec5	41f8953a85e15833f7ed31900b7d1c1e	-0.088535759	0.02	negative
54c29468ddbe4cabb82ed81c79495ec5	45dc6e7b28fd8f00a4ba85b0576267ca	0.115221348	0.002	positive
54c29468ddbe4cabb82ed81c79495ec5	dcc864202a6c462704cda8cd77c2a446	0.076230651	0.045	positive
54c29468ddbe4cabb82ed81c79495ec5	7ff28acdf97367dcfec4dd3977a4a5fd	-0.075605766	0.042	negative
54c29468ddbe4cabb82ed81c79495ec5	d59558769d397b8069045ce42e8db383	0.075554147	0.041	positive
54c29468ddbe4cabb82ed81c79495ec5	7c00fe8c5a43bac6c2315555f6c5a265	0.089331775	0.009	positive
54c29468ddbe4cabb82ed81c79495ec5	f291c39308122facef364572d45b49ad	0.085269342	0.021	positive
54c29468ddbe4cabb82ed81c79495ec5	7a3e4dbb3d1f027bff3650a8225a48ec	-0.10301566	0.006	negative
54c29468ddbe4cabb82ed81c79495ec5	599692dd65dfd018aca6c38f1d433aae	0.089750153	0.015	positive
54c29468ddbe4cabb82ed81c79495ec5	33bbb3306f29b3cadd370c3921808420	-0.071711099	0.046	negative
54c29468ddbe4cabb82ed81c79495ec5	8acb7acebaa56aea9f6edf9c59e210e2	-0.071777591	0.041	negative
54c29468ddbe4cabb82ed81c79495ec5	558124570a038eff04ce4c765abe392a	-0.08317805	0.025	negative
54c29468ddbe4cabb82ed81c79495ec5	f3b584bcc83da302b2191efb20cd450d	-0.081149761	0.024	negative
54c29468ddbe4cabb82ed81c79495ec5	3b1d6aa441744c1366590d1366dedae3	0.092149234	0.009	positive
10703a6ef9c9df32f484c99fe2acf046	281a01ff4277e258980c6c505a19b03a	0.083746362	0.019	positive
10703a6ef9c9df32f484c99fe2acf046	7fd709e5d863060b46ab628affa8ed14	-0.074200626	0.044	negative
10703a6ef9c9df32f484c99fe2acf046	0558f22465119e8840c4b77c63d32914	0.074301828	0.047	positive
10703a6ef9c9df32f484c99fe2acf046	bad848d50597e450a0f7642d12fda423	0.080133185	0.038	positive
10703a6ef9c9df32f484c99fe2acf046	7167b05f94aa9bf3be43d309839ec2e3	0.091976355	0.015	positive
10703a6ef9c9df32f484c99fe2acf046	f0494588700034888ed0533262ab4521	-0.078360271	0.025	negative
10703a6ef9c9df32f484c99fe2acf046	30797f6b315d088867560b9255f75ae3	0.086227812	0.026	positive
10703a6ef9c9df32f484c99fe2acf046	0115b693932b23c7266b8b9d08f58765	0.075122458	0.039	positive
10703a6ef9c9df32f484c99fe2acf046	4d1dd0b107e3c261ae2deb481fb7b1e5	-0.132775863	0.001	negative
10703a6ef9c9df32f484c99fe2acf046	26e95f5f32e2b35b0d0714beb84d0279	-0.100821441	0.009	negative
10703a6ef9c9df32f484c99fe2acf046	87c228ce34ef4dfc49ca68e0ea450311	-0.07776817	0.039	negative
10703a6ef9c9df32f484c99fe2acf046	f60d21593dd0afd39be5b81c73bb2210	0.110556894	0.001	positive
10703a6ef9c9df32f484c99fe2acf046	fecda6c34c46e84650d972c377285a5c	-0.087939305	0.025	negative
10703a6ef9c9df32f484c99fe2acf046	2c00b900bb3974c545de513f5f5944f4	-0.081386634	0.022	negative
10703a6ef9c9df32f484c99fe2acf046	56caaf7a259f881eede926fe66c640f8	-0.078611481	0.043	negative
10703a6ef9c9df32f484c99fe2acf046	5ea689c6d61d0d563f692fe79477c5f1	-0.0945651	0.017	negative
10703a6ef9c9df32f484c99fe2acf046	ab431ca350b7940a8df46e9f23158b75	-0.079392402	0.023	negative
10703a6ef9c9df32f484c99fe2acf046	84ac0460002071f7e09777892e2f841f	0.079303672	0.03	positive
10703a6ef9c9df32f484c99fe2acf046	4c5932397363127fe20d5e1f0040fc5c	-0.090137386	0.013	negative
10703a6ef9c9df32f484c99fe2acf046	670e13d5d480c8b746989efb3dab0f53	-0.117031094	0.001	negative
10703a6ef9c9df32f484c99fe2acf046	90a31bd297fb6c4bde30a007f216144d	-0.084291624	0.02	negative
10703a6ef9c9df32f484c99fe2acf046	63cdad462d8e788f0869434761be4896	0.071665915	0.045	positive
10703a6ef9c9df32f484c99fe2acf046	66b0a42f14b4a5a0be4209d17a5f50bc	-0.093771882	0.015	negative
10703a6ef9c9df32f484c99fe2acf046	cadfd08fe1b366d25752364816c246d6	0.070482736	0.04	positive
10703a6ef9c9df32f484c99fe2acf046	9032e753285a5884e1800fb57e13d73a	-0.075899712	0.035	negative
10703a6ef9c9df32f484c99fe2acf046	1f15b7e5ad004b60c3dd1ba610a61436	0.102110419	0.005	positive
10703a6ef9c9df32f484c99fe2acf046	ebca2ebe29b10e45b0315a7e41e7a4f1	0.073424354	0.044	positive
10703a6ef9c9df32f484c99fe2acf046	da49bd5efba9465f408b63f449e5ad15	-0.090395627	0.017	negative
10703a6ef9c9df32f484c99fe2acf046	861ce0ecb38ca5e709018e6b19c1c28e	-0.076361347	0.041	negative
10703a6ef9c9df32f484c99fe2acf046	b859e78049ca8407ad64b4744d65bf52	0.081507183	0.032	positive
10703a6ef9c9df32f484c99fe2acf046	9f83913a3dcfccffc3cd0c00aa957460	0.076534325	0.049	positive
10703a6ef9c9df32f484c99fe2acf046	b3b63f9d7b60002249e9223780cc644c	-0.099831597	0.005	negative
10703a6ef9c9df32f484c99fe2acf046	387e0d4057cf7d2e5bb8f3ebda1f304b	0.077109941	0.031	positive
10703a6ef9c9df32f484c99fe2acf046	597c3977a6f67cc93803182bd8137258	-0.091800989	0.009	negative
10703a6ef9c9df32f484c99fe2acf046	b898a5d26f41cb4951f5faad3d6691df	-0.097557884	0.005	negative
10703a6ef9c9df32f484c99fe2acf046	bd52b74baffd41196d462a547db0a0f5	-0.07347365	0.036	negative
10703a6ef9c9df32f484c99fe2acf046	a2a3371b6c5a0b04fd08693beafece28	-0.085963516	0.03	negative
10703a6ef9c9df32f484c99fe2acf046	08438974e7a3e3fa7959ada96c7e9d99	-0.082912003	0.029	negative
10703a6ef9c9df32f484c99fe2acf046	17c42ba778ec6e4ad3f320f30b971e58	-0.073610739	0.043	negative
10703a6ef9c9df32f484c99fe2acf046	550c4af666566998690fb40a85516b7d	-0.074539498	0.042	negative
10703a6ef9c9df32f484c99fe2acf046	3f234639ca29a7259cb06d8e56513271	-0.107005196	0.002	negative
10703a6ef9c9df32f484c99fe2acf046	2fabc09aab81f150efb2e9e62907fbe1	-0.096869298	0.012	negative
8e2caa341be46d91b3ae2e15908bb2aa	08f3016ae9aa37e99fbdce15a31dbb91	-0.093979998	0.018	negative
8e2caa341be46d91b3ae2e15908bb2aa	c0a793a1254f296989410246cb6a0c64	-0.085920789	0.02	negative
8e2caa341be46d91b3ae2e15908bb2aa	974659c88de5ca756bf80312ef4cb0ec	0.07331471	0.048	positive
8e2caa341be46d91b3ae2e15908bb2aa	17d5e3a4c16604de2def2953ad407352	-0.092270753	0.022	negative
8e2caa341be46d91b3ae2e15908bb2aa	c69ab03c890927bb43551d1c8086df53	-0.078354567	0.044	negative
8e2caa341be46d91b3ae2e15908bb2aa	f95711e7c34619643d7399d80340be01	-0.077499071	0.043	negative
8e2caa341be46d91b3ae2e15908bb2aa	665da06c918bd3e6fe416e66251ddb78	-0.127538775	0.001	negative
8e2caa341be46d91b3ae2e15908bb2aa	f471815a46990a873e4a5e931ef46dec	-0.099465393	0.002	negative
8e2caa341be46d91b3ae2e15908bb2aa	d10b0fe92346a5e602b84d6d6beda4c2	0.077232809	0.03	positive
8e2caa341be46d91b3ae2e15908bb2aa	3b8cb7270190c14c025d02189f729fb4	-0.08243957	0.03	negative
8e2caa341be46d91b3ae2e15908bb2aa	dfc5db235ab8a5287e691acd4b88ee3f	0.071502096	0.043	positive
8e2caa341be46d91b3ae2e15908bb2aa	f6ade140694878120c1e3f9439b10faf	0.093095079	0.016	positive
8e2caa341be46d91b3ae2e15908bb2aa	7729855dcf24e7cd1b5af1be140e651d	0.089068499	0.009	positive
8e2caa341be46d91b3ae2e15908bb2aa	98e988cf532fd7df4545bcd5a1394180	0.115801543	0	positive
8e2caa341be46d91b3ae2e15908bb2aa	0d957432dfd7060a26e4f8903aa7069a	0.078276749	0.038	positive
8e2caa341be46d91b3ae2e15908bb2aa	23b62aa60082af3ee772bbc09af84809	-0.074689084	0.049	negative
8e2caa341be46d91b3ae2e15908bb2aa	d29f0925384a67968edf734b2c1575b4	0.085029413	0.023	positive
8e2caa341be46d91b3ae2e15908bb2aa	afedf759f42028885fbe3907d76ebe21	0.072166689	0.042	positive
8e2caa341be46d91b3ae2e15908bb2aa	9e158bc53bda8d69902a4cdfe5d97f74	-0.078734198	0.026	negative
8e2caa341be46d91b3ae2e15908bb2aa	74fd66f42d9e66c550c94b32a2b8a9af	-0.078203898	0.035	negative
8e2caa341be46d91b3ae2e15908bb2aa	a86757e6d29a4cccfc27212ddb9e6cf6	0.091601397	0.018	positive
8e2caa341be46d91b3ae2e15908bb2aa	84ca630db706f64d70aec440bed466cb	0.082379153	0.033	positive
8e2caa341be46d91b3ae2e15908bb2aa	a3a437efbcfd41ffde72cf0561f47766	0.085603676	0.015	positive
8e2caa341be46d91b3ae2e15908bb2aa	56690477f712420abfededc4460a7d61	-0.081692202	0.019	negative
8e2caa341be46d91b3ae2e15908bb2aa	61c66401786bb67712e9249d5835040c	0.092913745	0.01	positive
8e2caa341be46d91b3ae2e15908bb2aa	d39c0956038739ad332088cf2914b83d	-0.097232746	0.005	negative
8e2caa341be46d91b3ae2e15908bb2aa	b1cd2aa65e3855c92750019b18ca1600	-0.091013853	0.009	negative
8e2caa341be46d91b3ae2e15908bb2aa	7e4cbe6a6dfbec80a2d6cde5c7f50a2a	-0.083576379	0.016	negative
8e2caa341be46d91b3ae2e15908bb2aa	1c842714f0548cc403c4da58bacdcf3b	0.071698846	0.047	positive
8e2caa341be46d91b3ae2e15908bb2aa	5d996e902e6e25c7ad5938b42fddf387	0.109592072	0.001	positive
8e2caa341be46d91b3ae2e15908bb2aa	e66fa3ff2c87feb5d125de8364e06aac	-0.076465191	0.043	negative
8e2caa341be46d91b3ae2e15908bb2aa	038323ff80cf612a379168fa9a6e9dab	0.088847111	0.019	positive
8e2caa341be46d91b3ae2e15908bb2aa	9cc3bf32be9653cf36787cd86547a63a	0.091469726	0.011	positive
8e2caa341be46d91b3ae2e15908bb2aa	7f524c1df62c79d7bd5d405f100754c5	-0.071674016	0.049	negative
8e2caa341be46d91b3ae2e15908bb2aa	0fe51e266a4cd61ad3662dd09e929427	-0.085730513	0.019	negative
8e2caa341be46d91b3ae2e15908bb2aa	e4ef4dddde809f98c15b5149cd0558e4	0.082754491	0.022	positive
8e2caa341be46d91b3ae2e15908bb2aa	a989428fb812c967eac714ad97dba583	-0.09958952	0.011	negative
8e2caa341be46d91b3ae2e15908bb2aa	6eab6d0c758d25d44b3c8b6389c271c4	-0.075394492	0.035	negative
8e2caa341be46d91b3ae2e15908bb2aa	6de479a25c863ead48df6e955b64a06e	-0.100586633	0.003	negative
8e2caa341be46d91b3ae2e15908bb2aa	ae550f54f56e9137f8ff2811645dbd51	0.08535462	0.02	positive
8e2caa341be46d91b3ae2e15908bb2aa	682a1e0e8b224ab9ec0106ead9da8b80	0.080171817	0.024	positive
8e2caa341be46d91b3ae2e15908bb2aa	57318ab080ddec87067b88c7b5378610	0.111475294	0.003	positive
8e2caa341be46d91b3ae2e15908bb2aa	d8ad6a9408790a5883b8756cf3b7b6de	-0.07726288	0.032	negative
8e2caa341be46d91b3ae2e15908bb2aa	6f31efa34567e614509917123a2180d9	-0.080117944	0.039	negative
8e2caa341be46d91b3ae2e15908bb2aa	c926d4236abc654827bbda2e26af2c38	0.096383142	0.01	positive
8e2caa341be46d91b3ae2e15908bb2aa	5f040911891ce65eac230f4afd2ede1c	0.087447604	0.016	positive
8e2caa341be46d91b3ae2e15908bb2aa	e45cdb2a290ff8379cb13783c5486e39	0.098674138	0.008	positive
8e2caa341be46d91b3ae2e15908bb2aa	b01413a0a5f46be61f50695c39d362fe	-0.080066338	0.029	negative
48fed07d60693571c5a5e5b5cb1cc990	65fc11a0747695c5c0fb9cb7664c7529	-0.111343621	0.003	negative
48fed07d60693571c5a5e5b5cb1cc990	fecdb9e78d37046cfd27c2262ed317d7	-0.091056822	0.012	negative
48fed07d60693571c5a5e5b5cb1cc990	36c835ed43aad627090eec7890bb2289	-0.07233227	0.045	negative
48fed07d60693571c5a5e5b5cb1cc990	6db64f3680e7d5aaf757a3893a650520	0.104624058	0.006	positive
48fed07d60693571c5a5e5b5cb1cc990	90205d396bf6d0a6e8a02de542043c8b	-0.070741393	0.048	negative
48fed07d60693571c5a5e5b5cb1cc990	96c4e7fb6d64aeba604abfab1c9e39a3	-0.089932765	0.011	negative
48fed07d60693571c5a5e5b5cb1cc990	d7a93d8ebaa32150534f889eada36656	-0.073799938	0.035	negative
48fed07d60693571c5a5e5b5cb1cc990	c0918d6455b124fb010f9476791ae255	0.083352983	0.028	positive
48fed07d60693571c5a5e5b5cb1cc990	e647eabd5b5c0fe0b0aedfaae814780a	0.085605527	0.012	positive
48fed07d60693571c5a5e5b5cb1cc990	c9010efaa897754d8adf46f054e5143b	0.083841019	0.016	positive
48fed07d60693571c5a5e5b5cb1cc990	e9d3882149f8d046d0930c0bd45d4df0	-0.07448714	0.046	negative
48fed07d60693571c5a5e5b5cb1cc990	02b4cddd6efdadce1012f7cc973bd64d	-0.077640614	0.032	negative
48fed07d60693571c5a5e5b5cb1cc990	8c3e31eaac86d53cd8ec5d11d20d7f8b	0.100206402	0.006	positive
48fed07d60693571c5a5e5b5cb1cc990	1da0edcbdff4f896efbf891ed9f91c91	0.074383653	0.047	positive
48fed07d60693571c5a5e5b5cb1cc990	3ec8b027f30124ba28d22d0fee73b104	-0.078863945	0.037	negative
48fed07d60693571c5a5e5b5cb1cc990	3989e996970e77b5ced05d5d642633e0	-0.102203542	0.003	negative
48fed07d60693571c5a5e5b5cb1cc990	c9362d10c23138c710211f363eea7bae	0.072621603	0.047	positive
48fed07d60693571c5a5e5b5cb1cc990	57fca98dc9ec37457e8ff70160d3a27f	-0.080873192	0.032	negative
48fed07d60693571c5a5e5b5cb1cc990	9b5824b247235d62f3823411b83cbf74	-0.07759441	0.035	negative
48fed07d60693571c5a5e5b5cb1cc990	230457d604735e34a0539b7e8100f9ea	0.084563534	0.023	positive
48fed07d60693571c5a5e5b5cb1cc990	a3a437efbcfd41ffde72cf0561f47766	0.087482718	0.018	positive
48fed07d60693571c5a5e5b5cb1cc990	61c66401786bb67712e9249d5835040c	-0.080782263	0.024	negative
48fed07d60693571c5a5e5b5cb1cc990	ecdb364322ff2edc2f02faf09633c3b2	0.089658307	0.023	positive
48fed07d60693571c5a5e5b5cb1cc990	fcc4d1da731149bba0bafc9ab3c7012a	-0.087356341	0.018	negative
48fed07d60693571c5a5e5b5cb1cc990	a2f756564112ee794ee5c3352d08a898	0.097799684	0.01	positive
48fed07d60693571c5a5e5b5cb1cc990	9032e753285a5884e1800fb57e13d73a	0.083660824	0.027	positive
48fed07d60693571c5a5e5b5cb1cc990	5d996e902e6e25c7ad5938b42fddf387	-0.076612688	0.037	negative
48fed07d60693571c5a5e5b5cb1cc990	af128d5ec938d765e4c10522975b5355	0.073082973	0.049	positive
48fed07d60693571c5a5e5b5cb1cc990	1d1bea5f1f6c007e690daf8402d2f20c	0.09619247	0.016	positive
48fed07d60693571c5a5e5b5cb1cc990	efb4eb4bc448c29f90da3b32eae6c305	-0.076570546	0.04	negative
48fed07d60693571c5a5e5b5cb1cc990	6a5cf233ea311d9c7be7a48c5820fb73	-0.085522012	0.021	negative
48fed07d60693571c5a5e5b5cb1cc990	7ecc9361154a541a243a461a7fdff398	0.085994308	0.019	positive
48fed07d60693571c5a5e5b5cb1cc990	10d4fe8d777ccdef722aea433dfab6e2	0.087565609	0.02	positive
48fed07d60693571c5a5e5b5cb1cc990	93504c49c293bb93f7a8bc039d53b6a4	0.07867141	0.04	positive
48fed07d60693571c5a5e5b5cb1cc990	b122f592a7b7bf1866be6fe69bdda9cc	-0.086317895	0.017	negative
48fed07d60693571c5a5e5b5cb1cc990	5fe183ae7daf75a0634155d64433a05e	-0.075461675	0.041	negative
48fed07d60693571c5a5e5b5cb1cc990	cc79e36d8700893de8e99545682a1e12	0.089155714	0.026	positive
48fed07d60693571c5a5e5b5cb1cc990	8c0c20a67134a54f82690f6840ef733b	-0.110268374	0.002	negative
48fed07d60693571c5a5e5b5cb1cc990	599692dd65dfd018aca6c38f1d433aae	-0.111378901	0.005	negative
48fed07d60693571c5a5e5b5cb1cc990	2525d6047b86baa2d4cd3ec4e0cd23a7	-0.07180738	0.044	negative
48fed07d60693571c5a5e5b5cb1cc990	78b5c865eac646644d9a9814f4e0854a	-0.097545555	0.003	negative
48fed07d60693571c5a5e5b5cb1cc990	35650de47e9bcebdcca7a831e97a52e0	-0.074217315	0.045	negative
48fed07d60693571c5a5e5b5cb1cc990	51e6ca12bde59a2731c544dff3f2a44b	0.072149481	0.04	positive
43b895e56947c6b26fa720c8877bd710	b18ec30fd19c7e39843f40c4cefcebdb	0.105800171	0.001	positive
43b895e56947c6b26fa720c8877bd710	16ad3a5e157d79b5d13c2f8ab699c158	0.076238204	0.032	positive
43b895e56947c6b26fa720c8877bd710	07ac5afd59ecf590940c75dbadd3f31d	-0.078749473	0.025	negative
43b895e56947c6b26fa720c8877bd710	abff06535728f9ca1dcbd8ccc24034a3	0.078372002	0.03	positive
43b895e56947c6b26fa720c8877bd710	ddf0a7845c7784c843bcfe6abdf123bf	-0.075578049	0.033	negative
43b895e56947c6b26fa720c8877bd710	ce29c1ac08f3eed91dcc1d682d16ef6a	0.087911659	0.013	positive
43b895e56947c6b26fa720c8877bd710	2f8df9314138bf3157485df82a029646	0.081980854	0.024	positive
43b895e56947c6b26fa720c8877bd710	3589b9a7993f9dd7f80f617b4e3fd697	-0.080356373	0.028	negative
43b895e56947c6b26fa720c8877bd710	f7240370952c6c7be9318a17242e0509	0.078077502	0.046	positive
43b895e56947c6b26fa720c8877bd710	b93d5a097807abfddd38758850e23e93	-0.105782668	0.004	negative
43b895e56947c6b26fa720c8877bd710	0cbc7a2d7fdab092e9b613d9337eed9f	-0.081974511	0.025	negative
43b895e56947c6b26fa720c8877bd710	b08fdf41017046e43bf4eb03d44ca4a1	-0.085448163	0.025	negative
43b895e56947c6b26fa720c8877bd710	0a98edb7d9099d77423783b33f6d54a8	-0.076347588	0.041	negative
43b895e56947c6b26fa720c8877bd710	0f4647abe8d686920b6ee5629f7258b5	-0.095260754	0.008	negative
43b895e56947c6b26fa720c8877bd710	68df9c15612fe5f1f0629402df969445	0.104671759	0.008	positive
43b895e56947c6b26fa720c8877bd710	2c5703d0e92a98dddc79f86d8fd140bd	0.089724686	0.007	positive
43b895e56947c6b26fa720c8877bd710	5b17f17e8661e41c16b5b22577c71ce3	-0.077339819	0.029	negative
43b895e56947c6b26fa720c8877bd710	a4e6d2e3df9f1a51570048ad4d7d7fe6	0.075297322	0.033	positive
43b895e56947c6b26fa720c8877bd710	fb75022667ae8337b734579d6514c846	-0.07219676	0.047	negative
43b895e56947c6b26fa720c8877bd710	bf0ff1dedea331b39e17400b69678565	-0.070682109	0.047	negative
43b895e56947c6b26fa720c8877bd710	328b2b49041a329168119e4ef4ad3654	-0.078751508	0.032	negative
43b895e56947c6b26fa720c8877bd710	f160ce5324d9b2cdba380a2b9aba59c8	-0.068923127	0.049	negative
43b895e56947c6b26fa720c8877bd710	dd1f172e30d566964327d863034f4d89	-0.081574069	0.016	negative
43b895e56947c6b26fa720c8877bd710	63cdad462d8e788f0869434761be4896	-0.07117723	0.041	negative
43b895e56947c6b26fa720c8877bd710	7f8174c5c48ea05d940962081526f4cb	0.082810309	0.029	positive
43b895e56947c6b26fa720c8877bd710	0b734ffcbe480cfdd5ed445fda569408	-0.079520086	0.029	negative
43b895e56947c6b26fa720c8877bd710	4299fc4141049b05d3c3e4ba61e0e5df	-0.081397768	0.029	negative
43b895e56947c6b26fa720c8877bd710	7f01fd249a5d5ec0f8063347ba0edcd9	0.094564676	0.011	positive
43b895e56947c6b26fa720c8877bd710	4a4367167513b14d4e0df3c173b88bc5	0.078375421	0.03	positive
43b895e56947c6b26fa720c8877bd710	28b57615c0011cf36f328a944099cbaf	-0.10848786	0.003	negative
43b895e56947c6b26fa720c8877bd710	906d7e971f37c6cb13312f7e93c63875	-0.097169545	0.008	negative
43b895e56947c6b26fa720c8877bd710	935245a53a492cbc2966958697a42ce5	-0.072008488	0.04	negative
43b895e56947c6b26fa720c8877bd710	15db2ebe5714535c8ab9de4700e472f5	0.086816708	0.02	positive
43b895e56947c6b26fa720c8877bd710	3fa857281828414c0f01957b37067b47	-0.079676509	0.027	negative
43b895e56947c6b26fa720c8877bd710	a327a29a8435b431f5b0aa026c04a134	-0.079440609	0.037	negative
43b895e56947c6b26fa720c8877bd710	ec8ca62ba20b40c415a3d42ca4d688fc	-0.088883122	0.021	negative
43b895e56947c6b26fa720c8877bd710	6d680b89151be381b7a4c5f6184e47e3	-0.120145549	0.001	negative
43b895e56947c6b26fa720c8877bd710	f223aa5cb42c3a0d3aa09d9313e1ed16	-0.084205077	0.019	negative
43b895e56947c6b26fa720c8877bd710	5de1936fc48ff559cd654d5ca4434517	0.116769907	0	positive
43b895e56947c6b26fa720c8877bd710	efe88d864f7d6eadaf077f816810a86a	-0.078861209	0.036	negative
43b895e56947c6b26fa720c8877bd710	72f2383fff1a24dde958422cb34ff6fa	-0.104928141	0.002	negative
43b895e56947c6b26fa720c8877bd710	87e9e8d22879b34f3529a45a8f65a720	-0.095691339	0.012	negative
43b895e56947c6b26fa720c8877bd710	17c42ba778ec6e4ad3f320f30b971e58	0.06984295	0.048	positive
43b895e56947c6b26fa720c8877bd710	d8ad6a9408790a5883b8756cf3b7b6de	-0.101670236	0.006	negative
43b895e56947c6b26fa720c8877bd710	47e5958b2fd7112fd9dcba5680493649	0.084451618	0.026	positive
43b895e56947c6b26fa720c8877bd710	3f234639ca29a7259cb06d8e56513271	0.102116295	0.007	positive
43b895e56947c6b26fa720c8877bd710	7b9b4a2814db43bc94e3f3de3cbfd8c8	-0.083352287	0.022	negative
43b895e56947c6b26fa720c8877bd710	2b07899980a5cc7f8d7b0c5da0563e71	0.080900708	0.029	positive
43b895e56947c6b26fa720c8877bd710	f3b584bcc83da302b2191efb20cd450d	-0.088959385	0.012	negative
2078fb20ed2fe65f2dfcb85917f217f2	40fd2d5a66a95d47240cbfc5f8a83917	-0.079335116	0.018	negative
2078fb20ed2fe65f2dfcb85917f217f2	e2a54baffc3a20b45db928bd49407660	-0.070397529	0.047	negative
2078fb20ed2fe65f2dfcb85917f217f2	07ac5afd59ecf590940c75dbadd3f31d	-0.072927611	0.047	negative
2078fb20ed2fe65f2dfcb85917f217f2	bdb25b60bd7018884001dff2c9a11dce	0.075076552	0.034	positive
2078fb20ed2fe65f2dfcb85917f217f2	608d07bcb58d986d9254d2f09ba074e7	-0.081403861	0.021	negative
2078fb20ed2fe65f2dfcb85917f217f2	47abf17388fc1c77af713fab3a81a71b	-0.077471794	0.041	negative
2078fb20ed2fe65f2dfcb85917f217f2	32b4d13987e175b55a431b69cc6cf17f	-0.088408655	0.027	negative
2078fb20ed2fe65f2dfcb85917f217f2	424287a4dc250fd60c7326fd782bd1ed	-0.084234704	0.024	negative
2078fb20ed2fe65f2dfcb85917f217f2	ec885af9f3a298a7712914cf2f82b983	-0.10471888	0.004	negative
2078fb20ed2fe65f2dfcb85917f217f2	5e3b147778734346becbd3dcc8296b74	-0.075477529	0.045	negative
2078fb20ed2fe65f2dfcb85917f217f2	cfc0a00c81bc92a203997fd5c5f4441d	0.09060048	0.015	positive
2078fb20ed2fe65f2dfcb85917f217f2	3bab7d53b6edb816f9053c5a18b2ac4f	0.079606537	0.038	positive
2078fb20ed2fe65f2dfcb85917f217f2	3b009f3e6d03d5c8ad4aece89cb04219	-0.090381748	0.012	negative
2078fb20ed2fe65f2dfcb85917f217f2	978b5f1f4e1850d92133f4653708c9e0	-0.099959847	0.009	negative
2078fb20ed2fe65f2dfcb85917f217f2	7729855dcf24e7cd1b5af1be140e651d	-0.076162635	0.035	negative
2078fb20ed2fe65f2dfcb85917f217f2	09838a6b4d4bf37241391e5892366f9d	0.092326974	0.02	positive
2078fb20ed2fe65f2dfcb85917f217f2	ee3204f088c19f0affabcd008458f1d7	-0.072965753	0.049	negative
2078fb20ed2fe65f2dfcb85917f217f2	6edef8dee1ddf9ce00485ac64069acaa	-0.075953402	0.037	negative
2078fb20ed2fe65f2dfcb85917f217f2	3b599b1433b7f86c981277b642c8e326	0.085732853	0.018	positive
2078fb20ed2fe65f2dfcb85917f217f2	a4e6d2e3df9f1a51570048ad4d7d7fe6	0.077470865	0.032	positive
2078fb20ed2fe65f2dfcb85917f217f2	850af04e94e165748534f41d66a994f5	0.079869651	0.025	positive
2078fb20ed2fe65f2dfcb85917f217f2	41db146a3160904ca11be7205e85ff6f	-0.107335935	0.006	negative
2078fb20ed2fe65f2dfcb85917f217f2	bf0ff1dedea331b39e17400b69678565	-0.07481042	0.038	negative
2078fb20ed2fe65f2dfcb85917f217f2	0c8d6cffe1cfeafd2d97979001601fe3	0.098892463	0.007	positive
2078fb20ed2fe65f2dfcb85917f217f2	63837f07f1ef662a621c279c5c86d309	0.078909019	0.039	positive
2078fb20ed2fe65f2dfcb85917f217f2	ed2f251e205d43b431eb4f4c120edba3	-0.087929676	0.022	negative
2078fb20ed2fe65f2dfcb85917f217f2	cadfd08fe1b366d25752364816c246d6	0.092144906	0.017	positive
2078fb20ed2fe65f2dfcb85917f217f2	2bb12d0e9d93647230606d77cc7b257c	-0.07964248	0.032	negative
2078fb20ed2fe65f2dfcb85917f217f2	4a4367167513b14d4e0df3c173b88bc5	0.111674845	0	positive
2078fb20ed2fe65f2dfcb85917f217f2	72da5298d20e559b31bb33a250505d39	0.083161727	0.023	positive
2078fb20ed2fe65f2dfcb85917f217f2	cee0bcfae5454bc835ff97550c56c116	-0.073219406	0.04	negative
2078fb20ed2fe65f2dfcb85917f217f2	9335c4fa6897a6da56c8329ebd8e36ab	-0.085302139	0.02	negative
2078fb20ed2fe65f2dfcb85917f217f2	b3c12bb823480a34502b8d2027b89c09	-0.080092839	0.033	negative
2078fb20ed2fe65f2dfcb85917f217f2	b9fa2166558ba644275859e072a94c18	0.073540226	0.046	positive
2078fb20ed2fe65f2dfcb85917f217f2	9ec6af6e9dc0ef84a553d76c83c931cf	-0.071682736	0.049	negative
2078fb20ed2fe65f2dfcb85917f217f2	b3b63f9d7b60002249e9223780cc644c	0.085809001	0.016	positive
2078fb20ed2fe65f2dfcb85917f217f2	6a5cf233ea311d9c7be7a48c5820fb73	-0.088267954	0.015	negative
2078fb20ed2fe65f2dfcb85917f217f2	833fe4fa09a9446efe3e227a6bb17eec	-0.080523183	0.018	negative
2078fb20ed2fe65f2dfcb85917f217f2	a6d2cd8f2a718d87a1096fbefa72e9dc	-0.099776343	0.006	negative
2078fb20ed2fe65f2dfcb85917f217f2	0ac0a173915b0807ac1e5c521976a21c	-0.086938261	0.019	negative
2078fb20ed2fe65f2dfcb85917f217f2	b317040aebfca8664ef9e8a84f273ffb	0.096496966	0.012	positive
2078fb20ed2fe65f2dfcb85917f217f2	682a1e0e8b224ab9ec0106ead9da8b80	0.073612657	0.044	positive
2078fb20ed2fe65f2dfcb85917f217f2	cc79e36d8700893de8e99545682a1e12	-0.079100745	0.027	negative
2078fb20ed2fe65f2dfcb85917f217f2	098587ffd365bd8ea2a128135774179b	-0.09737573	0.006	negative
2078fb20ed2fe65f2dfcb85917f217f2	54aef5ab006cffb38f917d4171b6c104	-0.074657402	0.046	negative
2078fb20ed2fe65f2dfcb85917f217f2	c2ba7ec1fea82650202dec0ebac56bdb	-0.088625797	0.012	negative
2078fb20ed2fe65f2dfcb85917f217f2	1d815903b3dda437d1c9223507125d6f	-0.070785914	0.046	negative
2078fb20ed2fe65f2dfcb85917f217f2	aff0eb2eeb116d628c32b82d2d4b8e60	-0.074814794	0.032	negative
2078fb20ed2fe65f2dfcb85917f217f2	d04d60f293f3493641b9d95d84e54a54	-0.076688118	0.042	negative
a9fb2531034affac18b38e7991363a12	07f91b2b6d09f2c233bc91ed9847a315	-0.078286703	0.036	negative
a9fb2531034affac18b38e7991363a12	704fbb30f1bf6c5ad2bb6eff533433c5	0.078683041	0.029	positive
a9fb2531034affac18b38e7991363a12	fb1fee6e30a85623ff0fd8fc5de9e9f7	0.095235735	0.008	positive
a9fb2531034affac18b38e7991363a12	55542d914163324c683e57d8b4fe3f2b	-0.085860991	0.016	negative
a9fb2531034affac18b38e7991363a12	19991bf9806f48f38ccd79e0bff94a1c	0.085115607	0.022	positive
a9fb2531034affac18b38e7991363a12	2b9a3703171f8e1e6696c0c43d4be6af	0.07506957	0.036	positive
a9fb2531034affac18b38e7991363a12	d54ab06141b8141a8da9f6e9ae4c677e	-0.088896571	0.012	negative
a9fb2531034affac18b38e7991363a12	5ef09b774f6691f4011fb504fdf2c658	0.091186345	0.015	positive
a9fb2531034affac18b38e7991363a12	f4efba753ff8722241308520bd2f90f2	-0.120404222	0	negative
a9fb2531034affac18b38e7991363a12	aa2b22f7458d425214418d36e0b22f9c	0.096115905	0.008	positive
a9fb2531034affac18b38e7991363a12	dcd9ca350412d6191f9e35988516a243	-0.092566968	0.008	negative
a9fb2531034affac18b38e7991363a12	92a983e9e133afacc7dac405407b4608	-0.103729628	0.004	negative
a9fb2531034affac18b38e7991363a12	70094d4ce77cc63579877021419e8463	0.117361575	0	positive
a9fb2531034affac18b38e7991363a12	a86e8f8fc3649e294df32bebfc9cf32c	0.089200363	0.013	positive
a9fb2531034affac18b38e7991363a12	ee3204f088c19f0affabcd008458f1d7	-0.083432993	0.017	negative
a9fb2531034affac18b38e7991363a12	6d62a94c46285f1aca2df01483c8ca2e	0.088668564	0.021	positive
a9fb2531034affac18b38e7991363a12	8126644ee5ae1e17f76d629f605624b7	0.074069309	0.044	positive
a9fb2531034affac18b38e7991363a12	a6b051c42c6c7643672b8b8f26b31e16	0.077377913	0.033	positive
a9fb2531034affac18b38e7991363a12	6004d5b9d6c3aef4133ebe6c81074b65	-0.092749321	0.02	negative
a9fb2531034affac18b38e7991363a12	4c5932397363127fe20d5e1f0040fc5c	0.073253556	0.042	positive
a9fb2531034affac18b38e7991363a12	a86757e6d29a4cccfc27212ddb9e6cf6	-0.086411294	0.015	negative
a9fb2531034affac18b38e7991363a12	bedaa45a295816b30ea4b41aa400ae8d	-0.108292955	0.001	negative
a9fb2531034affac18b38e7991363a12	1b5bc50bf7065632c4d2207c2cf34306	0.082319969	0.024	positive
a9fb2531034affac18b38e7991363a12	98d17cbb828b34d18bc9dd248038dd01	0.073056032	0.041	positive
a9fb2531034affac18b38e7991363a12	2cbf6042d658c39ea0f5c5af3bc9c1fa	0.083629051	0.033	positive
a9fb2531034affac18b38e7991363a12	bbe7c9105f738b0ed8d330d9a7c0b393	-0.081207994	0.039	negative
a9fb2531034affac18b38e7991363a12	767cea27035f535c431a8bca50991923	0.098694809	0.011	positive
a9fb2531034affac18b38e7991363a12	8dc26c1cadadba331f08a916c641b038	-0.089783948	0.017	negative
a9fb2531034affac18b38e7991363a12	dd28283630ad951e61abc323246eb62f	0.080995717	0.029	positive
a9fb2531034affac18b38e7991363a12	15f34cf81733af18ea13ee61c8a733a8	0.074169783	0.049	positive
a9fb2531034affac18b38e7991363a12	935245a53a492cbc2966958697a42ce5	0.072889603	0.049	positive
a9fb2531034affac18b38e7991363a12	349eb66c7a798883492ab147311206c3	0.083646592	0.02	positive
a9fb2531034affac18b38e7991363a12	b9fa2166558ba644275859e072a94c18	-0.072646834	0.049	negative
a9fb2531034affac18b38e7991363a12	0668bd93e762f01e4e9b7deff77be371	-0.07611102	0.035	negative
a9fb2531034affac18b38e7991363a12	359d86451a4866f7ee2ea7b19c5a055a	0.083731656	0.021	positive
a9fb2531034affac18b38e7991363a12	8875071910f5707f292611ed989f2294	-0.094419201	0.007	negative
a9fb2531034affac18b38e7991363a12	d70d57fe3983d6357c57f240376ece94	-0.095015849	0.008	negative
a9fb2531034affac18b38e7991363a12	310175a1d9c620c8ffb47da2d6553da6	-0.090660372	0.014	negative
a9fb2531034affac18b38e7991363a12	deb5190fad09a24c0876a1b8c2b490c9	-0.094573401	0.01	negative
a9fb2531034affac18b38e7991363a12	5346ae7bcd59cb8d268748bdd680d1f5	-0.080247492	0.039	negative
a9fb2531034affac18b38e7991363a12	01e385c5935203ccdb0ed8fe3cf529ea	-0.08654986	0.029	negative
a9fb2531034affac18b38e7991363a12	56e343a952116229555e7085b95335fe	-0.076966444	0.036	negative
a9fb2531034affac18b38e7991363a12	33bbb3306f29b3cadd370c3921808420	-0.073355417	0.036	negative
a9fb2531034affac18b38e7991363a12	c926d4236abc654827bbda2e26af2c38	-0.071786133	0.046	negative
a9fb2531034affac18b38e7991363a12	32a9c3aaea8241e1b248fa8c4c38428e	-0.082287458	0.028	negative
07f91b2b6d09f2c233bc91ed9847a315	bee8f267f2ef166a093d2a2d60833821	0.083620829	0.023	positive
07f91b2b6d09f2c233bc91ed9847a315	59f3f0b9da6d0d3de0191d7ff1e764d1	-0.105758978	0.002	negative
07f91b2b6d09f2c233bc91ed9847a315	5903f532ac16de4cd2925792c24767d0	-0.074726939	0.043	negative
07f91b2b6d09f2c233bc91ed9847a315	b5975397d286e84aadccfdb1472d92af	0.075034556	0.044	positive
07f91b2b6d09f2c233bc91ed9847a315	9d1487f3f020e63789bffb8df4397903	0.074305478	0.04	positive
07f91b2b6d09f2c233bc91ed9847a315	3ef933a65157a0ca2c50ab3c2c012d09	-0.073385748	0.035	negative
07f91b2b6d09f2c233bc91ed9847a315	2968de324b331ac6203dd59af0dc69e9	0.074931467	0.043	positive
07f91b2b6d09f2c233bc91ed9847a315	3989e996970e77b5ced05d5d642633e0	-0.086807347	0.026	negative
07f91b2b6d09f2c233bc91ed9847a315	0f4647abe8d686920b6ee5629f7258b5	-0.075129816	0.04	negative
07f91b2b6d09f2c233bc91ed9847a315	11c4e406c5d6552a86b26ee1c428126e	0.081537405	0.022	positive
07f91b2b6d09f2c233bc91ed9847a315	4577e97b28935d7ffb86cee0227b2d8a	-0.06722682	0.048	negative
07f91b2b6d09f2c233bc91ed9847a315	a5d9ca5da939eb8e23c4c38b98f21e51	-0.077280437	0.029	negative
07f91b2b6d09f2c233bc91ed9847a315	c18ff25dec417539691eb9a4704531c2	0.077139767	0.032	positive
07f91b2b6d09f2c233bc91ed9847a315	8a57ca0d08fff44dd94e38b374c2e872	0.073980948	0.035	positive
07f91b2b6d09f2c233bc91ed9847a315	4f0531e7d55d323631beebc34ab023be	-0.085238573	0.02	negative
07f91b2b6d09f2c233bc91ed9847a315	6550ecf06a3afbbf90a5b7badde81242	0.104037441	0.004	positive
07f91b2b6d09f2c233bc91ed9847a315	512c68655ffa08ecf370dba6477e6a69	-0.091758851	0.013	negative
07f91b2b6d09f2c233bc91ed9847a315	b66a4bca5847b0e321c99b02849c06a8	-0.072006469	0.044	negative
07f91b2b6d09f2c233bc91ed9847a315	328b2b49041a329168119e4ef4ad3654	-0.081114947	0.035	negative
07f91b2b6d09f2c233bc91ed9847a315	d8e5f2c8759f09051c74e57c16eff035	-0.085973467	0.02	negative
07f91b2b6d09f2c233bc91ed9847a315	45c22f2a5ad83252dd95351accade1c9	-0.079462838	0.035	negative
07f91b2b6d09f2c233bc91ed9847a315	1cb62a5cd3d87671b77707fcec2362ec	-0.077842048	0.035	negative
07f91b2b6d09f2c233bc91ed9847a315	83ae9cc4a4f52a487b30f4ee16f6f446	-0.078532305	0.021	negative
07f91b2b6d09f2c233bc91ed9847a315	b1cd2aa65e3855c92750019b18ca1600	-0.07910146	0.039	negative
07f91b2b6d09f2c233bc91ed9847a315	c63dfe4283032d6c3ed84dc525a5ca9f	0.071917309	0.048	positive
07f91b2b6d09f2c233bc91ed9847a315	15db2ebe5714535c8ab9de4700e472f5	0.123000112	0	positive
07f91b2b6d09f2c233bc91ed9847a315	1d1bea5f1f6c007e690daf8402d2f20c	-0.075405601	0.046	negative
07f91b2b6d09f2c233bc91ed9847a315	a09cf32371295d6328ddc2b034c53aaa	-0.125742597	0.001	negative
07f91b2b6d09f2c233bc91ed9847a315	76562eb10e95a4c4543e0f3d5bc65cc5	-0.075757176	0.045	negative
07f91b2b6d09f2c233bc91ed9847a315	0668bd93e762f01e4e9b7deff77be371	0.075032741	0.038	positive
07f91b2b6d09f2c233bc91ed9847a315	8b878848131550089be24d809749e68d	0.076562144	0.033	positive
07f91b2b6d09f2c233bc91ed9847a315	d8494d6e16083720f43fbc001883523e	-0.082886694	0.019	negative
07f91b2b6d09f2c233bc91ed9847a315	ecbe88bbb325dd098897f00894138648	-0.076518374	0.025	negative
07f91b2b6d09f2c233bc91ed9847a315	92e02abe0d8f53f85c232706719fc23c	-0.077415148	0.025	negative
07f91b2b6d09f2c233bc91ed9847a315	dcdc3a78c54ed0a7a75a5152f1a341b6	-0.10547107	0.004	negative
07f91b2b6d09f2c233bc91ed9847a315	4d3ffeee7ddbdb8a0e4b669b00950874	-0.073897845	0.049	negative
07f91b2b6d09f2c233bc91ed9847a315	1ddf362a71f9925d7f7495e471ae6dc3	-0.075856077	0.045	negative
07f91b2b6d09f2c233bc91ed9847a315	59673976b7a3ea6b88a8508ffdce6dd1	-0.095423022	0.008	negative
07f91b2b6d09f2c233bc91ed9847a315	c2ba7ec1fea82650202dec0ebac56bdb	0.113204794	0.004	positive
07f91b2b6d09f2c233bc91ed9847a315	56e343a952116229555e7085b95335fe	0.072155712	0.047	positive
07f91b2b6d09f2c233bc91ed9847a315	2525d6047b86baa2d4cd3ec4e0cd23a7	-0.088590087	0.015	negative
07f91b2b6d09f2c233bc91ed9847a315	ecd73dd865ba28fa44190f9bb06f0f1e	-0.080108234	0.031	negative
07f91b2b6d09f2c233bc91ed9847a315	7b9b4a2814db43bc94e3f3de3cbfd8c8	-0.075602032	0.038	negative
994431708a1de106f721ce0a5cc59a28	9968537c9c98d7a4d0793d74aa585d10	0.072480422	0.047	positive
994431708a1de106f721ce0a5cc59a28	bfeb1271e1d15b1d23ebbacfa5e534f6	-0.081382506	0.029	negative
994431708a1de106f721ce0a5cc59a28	f722a301d4a62862c9377e27295b6761	-0.076156688	0.049	negative
994431708a1de106f721ce0a5cc59a28	7b21bc6908d5ff9ad91a2a6b0cc35d5d	-0.077527764	0.037	negative
994431708a1de106f721ce0a5cc59a28	18cab350dbe37d46ef33245e885aaea6	0.0995311	0.009	positive
994431708a1de106f721ce0a5cc59a28	c3b4d8bbc30453481e287f3941091bab	0.073058512	0.045	positive
994431708a1de106f721ce0a5cc59a28	ed8fcf3ce8ac4a234d737154505d0dfb	-0.073773605	0.033	negative
994431708a1de106f721ce0a5cc59a28	2b9a3703171f8e1e6696c0c43d4be6af	-0.077817032	0.026	negative
994431708a1de106f721ce0a5cc59a28	83f6c58f0a8d62f404641afb635ae5ca	-0.078112206	0.021	negative
994431708a1de106f721ce0a5cc59a28	f7240370952c6c7be9318a17242e0509	-0.071654411	0.048	negative
994431708a1de106f721ce0a5cc59a28	cf3bdfdf3fdf1b8967b27f31ae99cc85	0.075431409	0.034	positive
994431708a1de106f721ce0a5cc59a28	8752d61e285b5418ccc0c7a6572f79a4	0.087862314	0.03	positive
994431708a1de106f721ce0a5cc59a28	cda95c203e7fb7e7dc65d230a2a40bd8	-0.075194005	0.044	negative
994431708a1de106f721ce0a5cc59a28	19cbe8c5ed0d18824dc2ca670a2a06bd	-0.097752348	0.007	negative
994431708a1de106f721ce0a5cc59a28	28584e04562aa43141c0df90bc163f96	-0.086863348	0.016	negative
994431708a1de106f721ce0a5cc59a28	23b42ab47be8ec84b55f81a4415ded66	0.080461975	0.036	positive
994431708a1de106f721ce0a5cc59a28	ec02d85cb97c041c2c74d3937e3eac88	0.085637605	0.024	positive
994431708a1de106f721ce0a5cc59a28	850af04e94e165748534f41d66a994f5	-0.082483437	0.02	negative
994431708a1de106f721ce0a5cc59a28	34a98f31fd7e1d9b4dafebe52eaecfbc	0.094141073	0.009	positive
994431708a1de106f721ce0a5cc59a28	895adb846d79d84e69b3ba8e29b64506	-0.07615501	0.042	negative
994431708a1de106f721ce0a5cc59a28	678754fea3ba9610095a4f8f604d820c	-0.10460112	0.003	negative
994431708a1de106f721ce0a5cc59a28	2b5f3ccb9bcdc5575bf98c37107a129c	-0.075512619	0.043	negative
994431708a1de106f721ce0a5cc59a28	61c66401786bb67712e9249d5835040c	0.074487899	0.043	positive
994431708a1de106f721ce0a5cc59a28	bc9b3e33229076d13f10601f2c88a8a4	0.085986265	0.016	positive
994431708a1de106f721ce0a5cc59a28	7f8174c5c48ea05d940962081526f4cb	-0.107996981	0.001	negative
994431708a1de106f721ce0a5cc59a28	53cf05a8e378710b04061530fdfc064a	0.089669363	0.014	positive
994431708a1de106f721ce0a5cc59a28	8dc26c1cadadba331f08a916c641b038	-0.097106942	0.009	negative
994431708a1de106f721ce0a5cc59a28	dd28283630ad951e61abc323246eb62f	-0.082027908	0.026	negative
994431708a1de106f721ce0a5cc59a28	2ed8b9bb6b960589685ade7eff8fcd08	0.092934222	0.012	positive
994431708a1de106f721ce0a5cc59a28	b305a505906f395cbfe6d38375deb781	-0.100796729	0.007	negative
994431708a1de106f721ce0a5cc59a28	5ffbaf3ed5d7feecdbef9962540644cc	0.088009052	0.014	positive
994431708a1de106f721ce0a5cc59a28	58e794bf9f679d2c91edcbfdcbcc443c	-0.072967522	0.037	negative
994431708a1de106f721ce0a5cc59a28	72f392f5ea04e633e6904d3af901b8df	0.074382885	0.04	positive
994431708a1de106f721ce0a5cc59a28	dad447faaf178b76fd41c084ca763bd4	-0.086963675	0.026	negative
994431708a1de106f721ce0a5cc59a28	4695e7d3a8327738e0527ff8928269fe	-0.078899843	0.037	negative
994431708a1de106f721ce0a5cc59a28	6d680b89151be381b7a4c5f6184e47e3	-0.074438603	0.039	negative
994431708a1de106f721ce0a5cc59a28	e4ef4dddde809f98c15b5149cd0558e4	0.080741987	0.037	positive
994431708a1de106f721ce0a5cc59a28	f20c157d201db5f2de7157bdaff68805	-0.074807366	0.029	negative
994431708a1de106f721ce0a5cc59a28	b307564e6b75cd7c037039fe71ddb996	0.079942474	0.029	positive
994431708a1de106f721ce0a5cc59a28	7bd18a4bb11d32d44eae2d1ef9f7c547	0.07164487	0.047	positive
994431708a1de106f721ce0a5cc59a28	b317040aebfca8664ef9e8a84f273ffb	-0.090312524	0.02	negative
994431708a1de106f721ce0a5cc59a28	f56f6defa0e5bab3ad858d051b44d3ad	0.081364679	0.035	positive
994431708a1de106f721ce0a5cc59a28	d371a1173c9b2699edaac41723c142cc	-0.12801238	0	negative
994431708a1de106f721ce0a5cc59a28	78b5c865eac646644d9a9814f4e0854a	-0.090954982	0.01	negative
704fbb30f1bf6c5ad2bb6eff533433c5	fb1fee6e30a85623ff0fd8fc5de9e9f7	0.095005264	0.012	positive
704fbb30f1bf6c5ad2bb6eff533433c5	07ac5afd59ecf590940c75dbadd3f31d	-0.074675847	0.037	negative
704fbb30f1bf6c5ad2bb6eff533433c5	14d6e48f0a64bf7543a38f94513e2e4e	0.093712038	0.012	positive
704fbb30f1bf6c5ad2bb6eff533433c5	7d4f6f71fd7cd7efdcc060cfdd0bbec4	-0.090309206	0.01	negative
704fbb30f1bf6c5ad2bb6eff533433c5	b3e7402797a57d6833382ef70c22e0b5	-0.076805271	0.037	negative
704fbb30f1bf6c5ad2bb6eff533433c5	ce29c1ac08f3eed91dcc1d682d16ef6a	0.090238177	0.013	positive
704fbb30f1bf6c5ad2bb6eff533433c5	f95711e7c34619643d7399d80340be01	-0.0820224	0.027	negative
704fbb30f1bf6c5ad2bb6eff533433c5	d54ab06141b8141a8da9f6e9ae4c677e	-0.092039589	0.007	negative
704fbb30f1bf6c5ad2bb6eff533433c5	19cbe8c5ed0d18824dc2ca670a2a06bd	-0.082834319	0.028	negative
704fbb30f1bf6c5ad2bb6eff533433c5	f6ade140694878120c1e3f9439b10faf	0.088378301	0.02	positive
704fbb30f1bf6c5ad2bb6eff533433c5	5540f45ca5a2da30cee86e7ae040d773	-0.073799231	0.039	negative
704fbb30f1bf6c5ad2bb6eff533433c5	b08fdf41017046e43bf4eb03d44ca4a1	-0.07232294	0.046	negative
704fbb30f1bf6c5ad2bb6eff533433c5	ab908df7869a59cc37b4235c845b8196	-0.083806857	0.024	negative
704fbb30f1bf6c5ad2bb6eff533433c5	98e988cf532fd7df4545bcd5a1394180	-0.09302425	0.012	negative
704fbb30f1bf6c5ad2bb6eff533433c5	b40ad3a8c0f9874ee974b6e43dad0b71	0.083251229	0.019	positive
704fbb30f1bf6c5ad2bb6eff533433c5	536a1f32fc46e9d9825fa898eb12e235	0.075566813	0.038	positive
704fbb30f1bf6c5ad2bb6eff533433c5	42d7abd4f7d05e5bee45173793c48f53	-0.07982344	0.035	negative
704fbb30f1bf6c5ad2bb6eff533433c5	c6a115577f31d0c2be0e37006cfdf9c6	0.106916709	0.004	positive
704fbb30f1bf6c5ad2bb6eff533433c5	fa9b3b8f6ec4fa9b2ba71bd089939e47	0.07603241	0.045	positive
704fbb30f1bf6c5ad2bb6eff533433c5	dee03fc73d69a1b44804d5b1c15d89f6	0.086615679	0.02	positive
704fbb30f1bf6c5ad2bb6eff533433c5	63837f07f1ef662a621c279c5c86d309	-0.092562619	0.015	negative
704fbb30f1bf6c5ad2bb6eff533433c5	a78d46fb46f79c9316d7fef94224fb0f	-0.094331809	0.007	negative
704fbb30f1bf6c5ad2bb6eff533433c5	64106d90c00419f2d7f204bce23b1bfc	-0.105845935	0.005	negative
704fbb30f1bf6c5ad2bb6eff533433c5	16d491f9cb383567b87ee57916f7022d	-0.105810076	0.005	negative
704fbb30f1bf6c5ad2bb6eff533433c5	eda77ca47c4f3298cab8f409c229a3fa	-0.084849159	0.017	negative
704fbb30f1bf6c5ad2bb6eff533433c5	faf5da40c2e7184aea5ed96ca26b994c	0.07362745	0.036	positive
704fbb30f1bf6c5ad2bb6eff533433c5	3f12f87eaf8df76ec89ac79bdd4ccb72	-0.071887468	0.044	negative
704fbb30f1bf6c5ad2bb6eff533433c5	7e4cbe6a6dfbec80a2d6cde5c7f50a2a	0.11028551	0.001	positive
704fbb30f1bf6c5ad2bb6eff533433c5	053e0365ae7d249289ca0b9f45ea2964	0.101519926	0.007	positive
704fbb30f1bf6c5ad2bb6eff533433c5	2be62e2cffb08d8ec518e973610224c0	0.073749474	0.038	positive
704fbb30f1bf6c5ad2bb6eff533433c5	a918bf60ebe72d0f5be9dd67c5406bbf	-0.076400493	0.046	negative
704fbb30f1bf6c5ad2bb6eff533433c5	7f01fd249a5d5ec0f8063347ba0edcd9	-0.086481885	0.018	negative
704fbb30f1bf6c5ad2bb6eff533433c5	78dc80719e7cb94aed0e007a13fbae13	0.107699806	0.002	positive
704fbb30f1bf6c5ad2bb6eff533433c5	72f392f5ea04e633e6904d3af901b8df	-0.10215427	0.005	negative
704fbb30f1bf6c5ad2bb6eff533433c5	cd137c52b9a94b8d37c57cc72ddefc55	-0.078021558	0.037	negative
704fbb30f1bf6c5ad2bb6eff533433c5	3b796023e1596f3dcf5a1c4fdde3ba7a	-0.077916979	0.043	negative
704fbb30f1bf6c5ad2bb6eff533433c5	5b19e805c784253945700449703f2e2f	0.078993497	0.043	positive
704fbb30f1bf6c5ad2bb6eff533433c5	7d3c2bd140d85d29c1c3b625ab0b01b3	0.092083326	0.009	positive
704fbb30f1bf6c5ad2bb6eff533433c5	d69dd68656add779042ee5ea127acfa9	-0.09475028	0.008	negative
704fbb30f1bf6c5ad2bb6eff533433c5	921aa85d8751446ed42033bbbd95fc18	0.075849627	0.036	positive
704fbb30f1bf6c5ad2bb6eff533433c5	89f10b55dd6790bb409efad055446a80	0.100484268	0.006	positive
704fbb30f1bf6c5ad2bb6eff533433c5	593f5cea0bcabdfa0a04166949ccd2bf	-0.086092264	0.018	negative
704fbb30f1bf6c5ad2bb6eff533433c5	57318ab080ddec87067b88c7b5378610	-0.087819316	0.015	negative
704fbb30f1bf6c5ad2bb6eff533433c5	cc06e09c654a05946c7bbb6719294107	0.091514657	0.013	positive
704fbb30f1bf6c5ad2bb6eff533433c5	cfc925ce3049ec6eefcd65085c3cfac8	-0.099680005	0.004	negative
704fbb30f1bf6c5ad2bb6eff533433c5	db633ead1fb6b652dbc23932b6ce9820	0.080598922	0.026	positive
704fbb30f1bf6c5ad2bb6eff533433c5	a2a3371b6c5a0b04fd08693beafece28	-0.080746676	0.045	negative
704fbb30f1bf6c5ad2bb6eff533433c5	171e63e2650f00c17b6442ab54a0303d	0.084662046	0.023	positive
704fbb30f1bf6c5ad2bb6eff533433c5	0df1412c9073fd21c69d00920710e2b2	-0.100699869	0.005	negative
704fbb30f1bf6c5ad2bb6eff533433c5	a0cc084a42bbb849d8e37da4c52d7f57	-0.073729037	0.041	negative
704fbb30f1bf6c5ad2bb6eff533433c5	a486a07d721ce5e9017119a86888af05	0.076917276	0.03	positive
704fbb30f1bf6c5ad2bb6eff533433c5	3f234639ca29a7259cb06d8e56513271	-0.084936314	0.021	negative
704fbb30f1bf6c5ad2bb6eff533433c5	33bbb3306f29b3cadd370c3921808420	-0.10083512	0.013	negative
704fbb30f1bf6c5ad2bb6eff533433c5	aed02b7eae96a47963e264394f733c32	-0.090392107	0.015	negative
9968537c9c98d7a4d0793d74aa585d10	fecdb9e78d37046cfd27c2262ed317d7	0.087364352	0.015	positive
9968537c9c98d7a4d0793d74aa585d10	bfeb1271e1d15b1d23ebbacfa5e534f6	0.080022499	0.023	positive
9968537c9c98d7a4d0793d74aa585d10	f7f75752ddcfe881753c3fe32179a95a	-0.071384892	0.032	negative
9968537c9c98d7a4d0793d74aa585d10	1b4e6a6aecfbfcfb60b876afff036126	-0.088940652	0.019	negative
9968537c9c98d7a4d0793d74aa585d10	d48890ec11b15b8ab705a226da1c1a74	0.071165984	0.047	positive
9968537c9c98d7a4d0793d74aa585d10	5ae77cef3e43451299a171b825ed53e6	0.080436555	0.028	positive
9968537c9c98d7a4d0793d74aa585d10	faa88179ed84f60ba7e952e32129f08a	0.073206736	0.049	positive
9968537c9c98d7a4d0793d74aa585d10	5b6075ec12089a8d5365523ed578421e	-0.073672051	0.038	negative
9968537c9c98d7a4d0793d74aa585d10	9bb96582a5fd17df862fbd322c298050	-0.113875208	0.001	negative
9968537c9c98d7a4d0793d74aa585d10	d8b14f0f71b1247530688578bbd7a100	-0.097840894	0.007	negative
9968537c9c98d7a4d0793d74aa585d10	c73b180b53cddb07ddcf8d0a5f738e6a	-0.091574158	0.01	negative
9968537c9c98d7a4d0793d74aa585d10	9affe9f243c9ee251b06f529c9cece44	-0.100801406	0.007	negative
9968537c9c98d7a4d0793d74aa585d10	3e0f16d991fcbe9aeeef6123ede5c777	0.087588592	0.02	positive
9968537c9c98d7a4d0793d74aa585d10	61446cbdf03f35d9b67608cfc1a5a883	0.0789617	0.029	positive
9968537c9c98d7a4d0793d74aa585d10	25fa2a50399d040ea2aabc669edff772	-0.092519393	0.009	negative
9968537c9c98d7a4d0793d74aa585d10	57fca98dc9ec37457e8ff70160d3a27f	-0.084754022	0.024	negative
9968537c9c98d7a4d0793d74aa585d10	c18ff25dec417539691eb9a4704531c2	0.078155933	0.039	positive
9968537c9c98d7a4d0793d74aa585d10	6550ecf06a3afbbf90a5b7badde81242	0.087860457	0.015	positive
9968537c9c98d7a4d0793d74aa585d10	da8cee3a61260a240c43c8d50d0ca71c	0.082564486	0.021	positive
9968537c9c98d7a4d0793d74aa585d10	f6a7548741cfed924a4397c51676ae33	-0.072574805	0.046	negative
9968537c9c98d7a4d0793d74aa585d10	89c876c0540817475445167b9a73d054	-0.073893662	0.044	negative
9968537c9c98d7a4d0793d74aa585d10	5ea689c6d61d0d563f692fe79477c5f1	0.073092943	0.041	positive
9968537c9c98d7a4d0793d74aa585d10	8992b5aae6d929bdbde3044bc69d92ab	-0.076242708	0.04	negative
9968537c9c98d7a4d0793d74aa585d10	fcc4d1da731149bba0bafc9ab3c7012a	-0.101982225	0.005	negative
9968537c9c98d7a4d0793d74aa585d10	a2f756564112ee794ee5c3352d08a898	0.079233449	0.033	positive
9968537c9c98d7a4d0793d74aa585d10	2ed8b9bb6b960589685ade7eff8fcd08	0.077930871	0.036	positive
9968537c9c98d7a4d0793d74aa585d10	034e7a22808911a1e73261606ca682d3	-0.07612178	0.043	negative
9968537c9c98d7a4d0793d74aa585d10	551a108e28e2fdf9b027e2f717728822	-0.085913405	0.018	negative
9968537c9c98d7a4d0793d74aa585d10	8b2afd3281c036bd9a2316f96cb0e9a5	-0.091946808	0.016	negative
9968537c9c98d7a4d0793d74aa585d10	9c3f525af50c684d7d427fcacc282673	0.093952929	0.008	positive
9968537c9c98d7a4d0793d74aa585d10	4a4367167513b14d4e0df3c173b88bc5	0.090005808	0.016	positive
9968537c9c98d7a4d0793d74aa585d10	bf32eb40a4f3a0e5b6ebd0c79ab04088	0.08223041	0.027	positive
9968537c9c98d7a4d0793d74aa585d10	679368f2b469db31a8ed3097e1f7c309	-0.082562601	0.02	negative
9968537c9c98d7a4d0793d74aa585d10	a327a29a8435b431f5b0aa026c04a134	-0.082225309	0.019	negative
9968537c9c98d7a4d0793d74aa585d10	97ea223fdb349f64b1a6c309196f6833	-0.108172681	0.007	negative
9968537c9c98d7a4d0793d74aa585d10	41f8953a85e15833f7ed31900b7d1c1e	0.089100661	0.013	positive
9968537c9c98d7a4d0793d74aa585d10	89f10b55dd6790bb409efad055446a80	0.075390483	0.033	positive
9968537c9c98d7a4d0793d74aa585d10	68ca2c019b31fe0b0d5d159117d10116	-0.109028599	0.001	negative
9968537c9c98d7a4d0793d74aa585d10	58bea8142e3bc6f280b9884e4fbf3367	0.084205829	0.019	positive
9968537c9c98d7a4d0793d74aa585d10	1c5f54acc8e49b189f2c03c03816c792	0.083629467	0.031	positive
9968537c9c98d7a4d0793d74aa585d10	a3b0f4f0aade5708a8fd2d63f48d78a6	0.078437285	0.039	positive
9968537c9c98d7a4d0793d74aa585d10	6fa6eec7e36b6bbd321638bbe5204ee3	-0.075954787	0.033	negative
9968537c9c98d7a4d0793d74aa585d10	9047e4977c96ba73f411e181c735b51e	-0.069657248	0.046	negative
9968537c9c98d7a4d0793d74aa585d10	8e92a54cb519f7f1e3d2f2ac83ef3b45	-0.069841707	0.047	negative
9968537c9c98d7a4d0793d74aa585d10	a2a3371b6c5a0b04fd08693beafece28	0.08708631	0.016	positive
9968537c9c98d7a4d0793d74aa585d10	59673976b7a3ea6b88a8508ffdce6dd1	-0.084328075	0.021	negative
9968537c9c98d7a4d0793d74aa585d10	0a115e3ebf3777c8abe13ac639c00a24	-0.082794491	0.022	negative
9968537c9c98d7a4d0793d74aa585d10	92525595e59199aa06264a99a218467d	-0.076712717	0.039	negative
9968537c9c98d7a4d0793d74aa585d10	57617c86cc5a96ea9d1ab1a18c43ea88	-0.093455459	0.014	negative
9968537c9c98d7a4d0793d74aa585d10	2fabc09aab81f150efb2e9e62907fbe1	0.11229506	0.002	positive
9968537c9c98d7a4d0793d74aa585d10	26870c6d11cc1efb510ef371b4e0e9c0	-0.092309581	0.009	negative
7b8284ed541c9d26e4e2339ceec649c3	40fd2d5a66a95d47240cbfc5f8a83917	-0.093377855	0.011	negative
7b8284ed541c9d26e4e2339ceec649c3	7b21bc6908d5ff9ad91a2a6b0cc35d5d	-0.098943935	0.011	negative
7b8284ed541c9d26e4e2339ceec649c3	55542d914163324c683e57d8b4fe3f2b	0.078773466	0.043	positive
7b8284ed541c9d26e4e2339ceec649c3	f20bd7255bb51830b67c181a33bf9ba0	-0.103157378	0.003	negative
7b8284ed541c9d26e4e2339ceec649c3	ddf0a7845c7784c843bcfe6abdf123bf	0.137378131	0	positive
7b8284ed541c9d26e4e2339ceec649c3	ce29c1ac08f3eed91dcc1d682d16ef6a	-0.073374871	0.047	negative
7b8284ed541c9d26e4e2339ceec649c3	67a1a11963697f08bfcdb04beac1f608	0.076686914	0.041	positive
7b8284ed541c9d26e4e2339ceec649c3	5903f532ac16de4cd2925792c24767d0	-0.072693076	0.047	negative
7b8284ed541c9d26e4e2339ceec649c3	19cbe8c5ed0d18824dc2ca670a2a06bd	-0.103114566	0.004	negative
7b8284ed541c9d26e4e2339ceec649c3	0a4a2916d3549cd0bc5e41144a8c37d8	0.081139561	0.024	positive
7b8284ed541c9d26e4e2339ceec649c3	f2043a4834db371c08671ff2de19c81c	-0.069650578	0.048	negative
7b8284ed541c9d26e4e2339ceec649c3	ee3204f088c19f0affabcd008458f1d7	0.110580438	0.004	positive
7b8284ed541c9d26e4e2339ceec649c3	667e878cab90f3437a1f11795b84ca90	-0.085404096	0.029	negative
7b8284ed541c9d26e4e2339ceec649c3	3960e501386f3bda9f0d23efeafa5c4f	0.077075212	0.041	positive
7b8284ed541c9d26e4e2339ceec649c3	ec02d85cb97c041c2c74d3937e3eac88	0.075323252	0.044	positive
7b8284ed541c9d26e4e2339ceec649c3	b769a72d0061c6e0e1d28684b2891335	-0.077575617	0.029	negative
7b8284ed541c9d26e4e2339ceec649c3	89370b0c62d2a6e260345c4f7ad60c7c	-0.082601632	0.026	negative
7b8284ed541c9d26e4e2339ceec649c3	e238bf4c0b8f284c718740c88612aca5	0.071187099	0.049	positive
7b8284ed541c9d26e4e2339ceec649c3	f648ac4735008524587f8a75708c46c4	0.081315795	0.027	positive
7b8284ed541c9d26e4e2339ceec649c3	eb5ba87b2f34ccaa3a0268f94c58fcf0	-0.081889376	0.025	negative
7b8284ed541c9d26e4e2339ceec649c3	306e2c9338d2cd444b7c17a1804b7d88	0.08264766	0.031	positive
7b8284ed541c9d26e4e2339ceec649c3	39a747a40bce3697b51edbfc434d5330	-0.09227288	0.018	negative
7b8284ed541c9d26e4e2339ceec649c3	5d996e902e6e25c7ad5938b42fddf387	-0.082794102	0.019	negative
7b8284ed541c9d26e4e2339ceec649c3	adf1b5104910dfd52fe4db414af65fd3	-0.107089799	0.004	negative
7b8284ed541c9d26e4e2339ceec649c3	41b2995c40d1a4f04fc31ea0267f3940	-0.100034915	0.007	negative
7b8284ed541c9d26e4e2339ceec649c3	de0a61c99c10fe0937272f33a851428f	0.075027835	0.034	positive
7b8284ed541c9d26e4e2339ceec649c3	532ebd28657e97e54bc6b21abe2dee0f	-0.083571684	0.018	negative
7b8284ed541c9d26e4e2339ceec649c3	c7958530b3e3505209628382be8bafb8	-0.077843579	0.039	negative
7b8284ed541c9d26e4e2339ceec649c3	f20c157d201db5f2de7157bdaff68805	-0.078997094	0.048	negative
7b8284ed541c9d26e4e2339ceec649c3	97ea223fdb349f64b1a6c309196f6833	0.075515303	0.043	positive
7b8284ed541c9d26e4e2339ceec649c3	7d3c2bd140d85d29c1c3b625ab0b01b3	0.072934197	0.042	positive
7b8284ed541c9d26e4e2339ceec649c3	b3b63f9d7b60002249e9223780cc644c	0.092075873	0.01	positive
7b8284ed541c9d26e4e2339ceec649c3	1aed102449d64a194472dd8b393819c8	-0.079525184	0.031	negative
7b8284ed541c9d26e4e2339ceec649c3	a63939a2bf970530e17994110f7a60d9	-0.088119428	0.02	negative
7b8284ed541c9d26e4e2339ceec649c3	db633ead1fb6b652dbc23932b6ce9820	-0.076546827	0.038	negative
7b8284ed541c9d26e4e2339ceec649c3	f1006dad506f91392604160e32e14141	-0.128604629	0	negative
7b8284ed541c9d26e4e2339ceec649c3	40acd771a1991a24802e6abb3ba5c0d4	0.087208549	0.014	positive
7b8284ed541c9d26e4e2339ceec649c3	ed557851c3031a6f4204c578990a0a0d	0.075190936	0.046	positive
7b8284ed541c9d26e4e2339ceec649c3	358a0edd8834769438dcbfe2d47e34c6	0.08739042	0.012	positive
8ce123b4d68f1f0023f8060b73feb3a8	59f3f0b9da6d0d3de0191d7ff1e764d1	-0.08995622	0.019	negative
8ce123b4d68f1f0023f8060b73feb3a8	9ecdd94587d91d88a5a680c1bdc5435a	-0.074825004	0.042	negative
8ce123b4d68f1f0023f8060b73feb3a8	47abf17388fc1c77af713fab3a81a71b	0.075852516	0.036	positive
8ce123b4d68f1f0023f8060b73feb3a8	e4d81ca11f19a43aa029cd235aba444c	-0.080146374	0.028	negative
8ce123b4d68f1f0023f8060b73feb3a8	08f3016ae9aa37e99fbdce15a31dbb91	-0.082353333	0.035	negative
8ce123b4d68f1f0023f8060b73feb3a8	e565c2b1d8c800eb1dabc3d695d63f58	0.087854251	0.017	positive
8ce123b4d68f1f0023f8060b73feb3a8	5ae77cef3e43451299a171b825ed53e6	-0.076276351	0.033	negative
8ce123b4d68f1f0023f8060b73feb3a8	4b1d873c22b6940746e682d16f93c350	-0.088340661	0.02	negative
8ce123b4d68f1f0023f8060b73feb3a8	8cccaaee87a727116b9f64610c315198	0.089742218	0.018	positive
8ce123b4d68f1f0023f8060b73feb3a8	c034ffa16122f8860644473c424a8860	-0.084623193	0.028	negative
8ce123b4d68f1f0023f8060b73feb3a8	ba46185fe86ffb4ad71eaa79461a3d0a	-0.078770721	0.028	negative
8ce123b4d68f1f0023f8060b73feb3a8	2b61cadb96abe5254fff5de3f4a08aee	-0.076295035	0.044	negative
8ce123b4d68f1f0023f8060b73feb3a8	0cbc7a2d7fdab092e9b613d9337eed9f	0.095330424	0.006	positive
8ce123b4d68f1f0023f8060b73feb3a8	217e23a7ba5a8ce1ec1a67f28974c0a3	-0.094802395	0.008	negative
8ce123b4d68f1f0023f8060b73feb3a8	dfc5db235ab8a5287e691acd4b88ee3f	0.112560176	0.002	positive
8ce123b4d68f1f0023f8060b73feb3a8	02b4cddd6efdadce1012f7cc973bd64d	-0.082733019	0.021	negative
8ce123b4d68f1f0023f8060b73feb3a8	2e68fd3cb5f745b2f0ea53a53fa57e4f	-0.080346945	0.022	negative
8ce123b4d68f1f0023f8060b73feb3a8	3e0f16d991fcbe9aeeef6123ede5c777	-0.074323135	0.046	negative
8ce123b4d68f1f0023f8060b73feb3a8	6aa37efb2dceec517484c5e7f737c444	-0.128024022	0	negative
8ce123b4d68f1f0023f8060b73feb3a8	6d62a94c46285f1aca2df01483c8ca2e	-0.073481241	0.042	negative
8ce123b4d68f1f0023f8060b73feb3a8	da9120dd88e33f501a4766413c0cc9e5	0.09233353	0.009	positive
8ce123b4d68f1f0023f8060b73feb3a8	2ed79f4ea079936d5a93e256f8c48043	-0.077640744	0.031	negative
8ce123b4d68f1f0023f8060b73feb3a8	a6b051c42c6c7643672b8b8f26b31e16	-0.075707154	0.042	negative
8ce123b4d68f1f0023f8060b73feb3a8	6004d5b9d6c3aef4133ebe6c81074b65	0.098552037	0.003	positive
8ce123b4d68f1f0023f8060b73feb3a8	9f2b69208a58d466e61a3347e978af49	-0.073616991	0.044	negative
8ce123b4d68f1f0023f8060b73feb3a8	f5431c6613c39602bc298f88a287e292	-0.087149789	0.023	negative
8ce123b4d68f1f0023f8060b73feb3a8	e238bf4c0b8f284c718740c88612aca5	0.075567439	0.041	positive
8ce123b4d68f1f0023f8060b73feb3a8	59c6203b11aa642627337856c2e2b93d	-0.079415895	0.031	negative
8ce123b4d68f1f0023f8060b73feb3a8	84ac0460002071f7e09777892e2f841f	-0.084850642	0.015	negative
8ce123b4d68f1f0023f8060b73feb3a8	ad1374a2e1c108d5b17965833c9510f0	-0.075198712	0.038	negative
8ce123b4d68f1f0023f8060b73feb3a8	bbe7c9105f738b0ed8d330d9a7c0b393	-0.098263645	0.005	negative
8ce123b4d68f1f0023f8060b73feb3a8	8a9536a7b50bbca46291fb9d60ba785c	-0.076106277	0.035	negative
8ce123b4d68f1f0023f8060b73feb3a8	b442d9e559076f54babfd30cab29e8eb	0.07897268	0.044	positive
8ce123b4d68f1f0023f8060b73feb3a8	e11f4f0e16bad8f6a24d2b559d9871dd	-0.081658678	0.034	negative
8ce123b4d68f1f0023f8060b73feb3a8	e328b6247e186be60e72d6069d8a6b4a	0.074443544	0.035	positive
8ce123b4d68f1f0023f8060b73feb3a8	dc9586211dbbe3dac9d08a6390dd6994	0.085956801	0.016	positive
8ce123b4d68f1f0023f8060b73feb3a8	3648d586bbdd390426d80a1831b4739c	0.075305495	0.041	positive
8ce123b4d68f1f0023f8060b73feb3a8	e66fa3ff2c87feb5d125de8364e06aac	0.077415923	0.028	positive
8ce123b4d68f1f0023f8060b73feb3a8	2be62e2cffb08d8ec518e973610224c0	-0.073005655	0.042	negative
8ce123b4d68f1f0023f8060b73feb3a8	9537f9857d591ea0488d8303c3e8f3b9	-0.093443283	0.009	negative
8ce123b4d68f1f0023f8060b73feb3a8	09f8738da2b00b11cf8d6ea1dff9dbd2	0.081741758	0.021	positive
8ce123b4d68f1f0023f8060b73feb3a8	4a4367167513b14d4e0df3c173b88bc5	-0.077941207	0.04	negative
8ce123b4d68f1f0023f8060b73feb3a8	fb693fe59c846f8e29764550515e6575	-0.091114263	0.008	negative
8ce123b4d68f1f0023f8060b73feb3a8	106d4abb58743fee071a5746c9a79951	-0.071663164	0.047	negative
8ce123b4d68f1f0023f8060b73feb3a8	1cab589c8b9f5f7fb27057f2b51040d0	-0.099679818	0.009	negative
8ce123b4d68f1f0023f8060b73feb3a8	289551ef819b129684eaf476bfb08768	-0.08820481	0.015	negative
8ce123b4d68f1f0023f8060b73feb3a8	1bed2daa42158c4c6dd126143d387a9d	-0.074633667	0.039	negative
8ce123b4d68f1f0023f8060b73feb3a8	38b6806f91c70982a521d878c2a74793	0.099017597	0.009	positive
8ce123b4d68f1f0023f8060b73feb3a8	446492a48df5f8993e39f7f2de100dcc	-0.072569279	0.039	negative
8ce123b4d68f1f0023f8060b73feb3a8	d4b227bff10f8b5df279fc6671f8d8bc	-0.077805878	0.034	negative
8ce123b4d68f1f0023f8060b73feb3a8	88f0dfd61049498f2c1e2ffcb346ba70	0.080117661	0.033	positive
8ce123b4d68f1f0023f8060b73feb3a8	1e70737852bd7a48720124118c52759d	0.089102647	0.019	positive
8ce123b4d68f1f0023f8060b73feb3a8	642fafa2fe7fe684674ed5de20d44a45	-0.080735168	0.019	negative
8ce123b4d68f1f0023f8060b73feb3a8	56e343a952116229555e7085b95335fe	-0.071675584	0.041	negative
8ce123b4d68f1f0023f8060b73feb3a8	32c36c08ad52887c928d229b14db2462	-0.095287164	0.011	negative
8ce123b4d68f1f0023f8060b73feb3a8	c926d4236abc654827bbda2e26af2c38	0.084321689	0.017	positive
8ce123b4d68f1f0023f8060b73feb3a8	7471f47a5c63c12a4cb399b2cfc4e756	0.07493618	0.043	positive
8ce123b4d68f1f0023f8060b73feb3a8	8acb7acebaa56aea9f6edf9c59e210e2	0.093604425	0.011	positive
8ce123b4d68f1f0023f8060b73feb3a8	3b1d6aa441744c1366590d1366dedae3	-0.089702239	0.012	negative
8ce123b4d68f1f0023f8060b73feb3a8	b01413a0a5f46be61f50695c39d362fe	0.081706525	0.031	positive
1c43fc5edcc6ec72f5441945234b7421	e2a54baffc3a20b45db928bd49407660	0.07158363	0.046	positive
1c43fc5edcc6ec72f5441945234b7421	ae4f6682ecd77c08b3a3cfd0d72242d5	0.078328964	0.026	positive
1c43fc5edcc6ec72f5441945234b7421	0558f22465119e8840c4b77c63d32914	-0.080431893	0.033	negative
1c43fc5edcc6ec72f5441945234b7421	55542d914163324c683e57d8b4fe3f2b	0.086569684	0.021	positive
1c43fc5edcc6ec72f5441945234b7421	e565c2b1d8c800eb1dabc3d695d63f58	-0.098191479	0.005	negative
1c43fc5edcc6ec72f5441945234b7421	f95711e7c34619643d7399d80340be01	-0.089586916	0.019	negative
1c43fc5edcc6ec72f5441945234b7421	5ae77cef3e43451299a171b825ed53e6	-0.095798076	0.008	negative
1c43fc5edcc6ec72f5441945234b7421	6c42e44da35b2ed7695e2c4c1916c958	-0.083586616	0.024	negative
1c43fc5edcc6ec72f5441945234b7421	7859ef91c74ddce595868907540c8224	0.079751429	0.038	positive
1c43fc5edcc6ec72f5441945234b7421	c034ffa16122f8860644473c424a8860	-0.106820008	0.002	negative
1c43fc5edcc6ec72f5441945234b7421	b36afc1d2f9bdbadefae0559d4694b2b	0.076474784	0.031	positive
1c43fc5edcc6ec72f5441945234b7421	32cd5704bbc70f524e7f1af9e15dd4af	-0.083445872	0.025	negative
1c43fc5edcc6ec72f5441945234b7421	02b4cddd6efdadce1012f7cc973bd64d	0.103423346	0.003	positive
1c43fc5edcc6ec72f5441945234b7421	33f42570a9380f4b6d03e234436b89ff	0.094737571	0.007	positive
1c43fc5edcc6ec72f5441945234b7421	0d957432dfd7060a26e4f8903aa7069a	-0.087267502	0.017	negative
1c43fc5edcc6ec72f5441945234b7421	ec02d85cb97c041c2c74d3937e3eac88	-0.101680255	0.002	negative
1c43fc5edcc6ec72f5441945234b7421	9f2b69208a58d466e61a3347e978af49	-0.073218784	0.041	negative
1c43fc5edcc6ec72f5441945234b7421	da8cee3a61260a240c43c8d50d0ca71c	0.075918617	0.047	positive
1c43fc5edcc6ec72f5441945234b7421	34a98f31fd7e1d9b4dafebe52eaecfbc	0.082348794	0.025	positive
1c43fc5edcc6ec72f5441945234b7421	90a161008f42d85f288330e709fb73ce	0.07793541	0.034	positive
1c43fc5edcc6ec72f5441945234b7421	89bfb60a3db77f1bc08b6fe59bbdee9f	-0.071493068	0.043	negative
1c43fc5edcc6ec72f5441945234b7421	a86757e6d29a4cccfc27212ddb9e6cf6	0.079199556	0.026	positive
1c43fc5edcc6ec72f5441945234b7421	a03d05c4eaf6ada5a0e55ee0e9dd7d95	0.093624532	0.012	positive
1c43fc5edcc6ec72f5441945234b7421	45c22f2a5ad83252dd95351accade1c9	-0.078596785	0.033	negative
1c43fc5edcc6ec72f5441945234b7421	a9d2a5ffe477d9c9beff21bac9ae32d8	-0.075098751	0.033	negative
1c43fc5edcc6ec72f5441945234b7421	dd583a1615af5345e31fd939888389ab	-0.070777805	0.049	negative
1c43fc5edcc6ec72f5441945234b7421	d39c0956038739ad332088cf2914b83d	0.081040466	0.026	positive
1c43fc5edcc6ec72f5441945234b7421	53cf05a8e378710b04061530fdfc064a	0.078823302	0.018	positive
1c43fc5edcc6ec72f5441945234b7421	b305a505906f395cbfe6d38375deb781	-0.075343091	0.035	negative
1c43fc5edcc6ec72f5441945234b7421	735a6d63c3d1ffa15c0025fda803c226	-0.106716203	0.004	negative
1c43fc5edcc6ec72f5441945234b7421	9537f9857d591ea0488d8303c3e8f3b9	0.081549926	0.024	positive
1c43fc5edcc6ec72f5441945234b7421	ac70d3d9a48a9a27c08d7028aaffc0b9	-0.069724677	0.049	negative
1c43fc5edcc6ec72f5441945234b7421	09f8738da2b00b11cf8d6ea1dff9dbd2	0.076644621	0.036	positive
1c43fc5edcc6ec72f5441945234b7421	78dc80719e7cb94aed0e007a13fbae13	-0.073694776	0.044	negative
1c43fc5edcc6ec72f5441945234b7421	6ba00aab41a271290af17a8d27267108	-0.092215249	0.009	negative
1c43fc5edcc6ec72f5441945234b7421	97ea223fdb349f64b1a6c309196f6833	-0.083047969	0.02	negative
1c43fc5edcc6ec72f5441945234b7421	f0a31ee51e2f16bf834c1fa236f4c589	-0.071828753	0.048	negative
1c43fc5edcc6ec72f5441945234b7421	89f10b55dd6790bb409efad055446a80	0.117044217	0	positive
1c43fc5edcc6ec72f5441945234b7421	a6d2cd8f2a718d87a1096fbefa72e9dc	0.088529847	0.016	positive
1c43fc5edcc6ec72f5441945234b7421	7079a5b59d8451a4251e0b1c1e52be36	-0.08952157	0.01	negative
1c43fc5edcc6ec72f5441945234b7421	9f660fb7b500e6f10f685659cc105c8c	-0.073071496	0.038	negative
1c43fc5edcc6ec72f5441945234b7421	d47911ee6111671d0262868cc481faee	0.089279967	0.025	positive
1c43fc5edcc6ec72f5441945234b7421	0e131efc51a866a5f492b43901f5573f	0.075555769	0.042	positive
1c43fc5edcc6ec72f5441945234b7421	374a0c1fefe66f9f362cbccf64f4970e	0.085676331	0.021	positive
1c43fc5edcc6ec72f5441945234b7421	e96d86281b32c07b3bee251815c91981	0.093201098	0.004	positive
1c43fc5edcc6ec72f5441945234b7421	0486b641a0c77d9d441046aacaf47eb1	0.080486451	0.031	positive
1c43fc5edcc6ec72f5441945234b7421	642fafa2fe7fe684674ed5de20d44a45	-0.071282528	0.049	negative
1c43fc5edcc6ec72f5441945234b7421	59673976b7a3ea6b88a8508ffdce6dd1	0.073942283	0.048	positive
1c43fc5edcc6ec72f5441945234b7421	78b5c865eac646644d9a9814f4e0854a	-0.121813091	0.001	negative
1c43fc5edcc6ec72f5441945234b7421	5726b8fe60aeff914b8226e69c8b9be1	-0.090203725	0.014	negative
1c43fc5edcc6ec72f5441945234b7421	59f1cf48c6f4bbe722bdbba597f62642	0.077244147	0.038	positive
1c43fc5edcc6ec72f5441945234b7421	26870c6d11cc1efb510ef371b4e0e9c0	0.098158538	0.008	positive
fc651e67ae8d49285064ad42a4a7578c	36b80ec2b6a990b26773e3503c34c4e3	0.113628179	0.005	positive
fc651e67ae8d49285064ad42a4a7578c	bad848d50597e450a0f7642d12fda423	0.073304838	0.044	positive
fc651e67ae8d49285064ad42a4a7578c	babebcb459797342c4801cc1249ac1a3	-0.115480752	0.006	negative
fc651e67ae8d49285064ad42a4a7578c	5903f532ac16de4cd2925792c24767d0	-0.080767366	0.027	negative
fc651e67ae8d49285064ad42a4a7578c	dfa19ba86d905998839114982c9c93d3	0.081453531	0.027	positive
fc651e67ae8d49285064ad42a4a7578c	6e24f4b8f124bdec09482b4294054fc0	-0.077044686	0.035	negative
fc651e67ae8d49285064ad42a4a7578c	3ef933a65157a0ca2c50ab3c2c012d09	-0.083682347	0.034	negative
fc651e67ae8d49285064ad42a4a7578c	f256f50f9ef48a8a7f3b90ff3ea8b167	-0.087085219	0.016	negative
fc651e67ae8d49285064ad42a4a7578c	66e5c3b1fa4a08e428d127795e98139d	-0.071912276	0.042	negative
fc651e67ae8d49285064ad42a4a7578c	2968de324b331ac6203dd59af0dc69e9	0.082948601	0.025	positive
fc651e67ae8d49285064ad42a4a7578c	8a0ee290bbed1856ae6da046d7520cf5	0.067825282	0.048	positive
fc651e67ae8d49285064ad42a4a7578c	96c8d707a21d0900157a0889d186a82d	-0.101356122	0.007	negative
fc651e67ae8d49285064ad42a4a7578c	8a57ca0d08fff44dd94e38b374c2e872	-0.080599501	0.021	negative
fc651e67ae8d49285064ad42a4a7578c	850af04e94e165748534f41d66a994f5	-0.075923754	0.033	negative
fc651e67ae8d49285064ad42a4a7578c	8f4ea42bc7c982c7ad5db96d8e14f354	-0.072509097	0.048	negative
fc651e67ae8d49285064ad42a4a7578c	b66a4bca5847b0e321c99b02849c06a8	0.084159446	0.028	positive
fc651e67ae8d49285064ad42a4a7578c	4335103e27075fe23107ab9eef7f5c64	0.078448563	0.04	positive
fc651e67ae8d49285064ad42a4a7578c	ab60848c9fba0bf0e38624ad3c207314	0.12418879	0.002	positive
fc651e67ae8d49285064ad42a4a7578c	90a31bd297fb6c4bde30a007f216144d	-0.092699201	0.013	negative
fc651e67ae8d49285064ad42a4a7578c	a3a437efbcfd41ffde72cf0561f47766	0.071675951	0.047	positive
fc651e67ae8d49285064ad42a4a7578c	40a7795e50e38d7222f70774de4e7364	0.072884515	0.038	positive
fc651e67ae8d49285064ad42a4a7578c	b442d9e559076f54babfd30cab29e8eb	-0.074711306	0.036	negative
fc651e67ae8d49285064ad42a4a7578c	9014e04bceae02bef379f51e56023798	-0.081146407	0.031	negative
fc651e67ae8d49285064ad42a4a7578c	faf5da40c2e7184aea5ed96ca26b994c	0.07358131	0.047	positive
fc651e67ae8d49285064ad42a4a7578c	9b8414b323694112d8dfca068633a18f	-0.074440443	0.031	negative
fc651e67ae8d49285064ad42a4a7578c	bb865f4929d1e52e22f4bf5232b9e7f6	0.083520737	0.014	positive
fc651e67ae8d49285064ad42a4a7578c	97fe9218bf56c1b538d886bed88116f2	-0.094263495	0.011	negative
fc651e67ae8d49285064ad42a4a7578c	e29c1771f692914ab8f51bb04e5e2f76	-0.079869644	0.034	negative
fc651e67ae8d49285064ad42a4a7578c	a4b70725be20acf5288d41ec2c21c15f	0.101260537	0.011	positive
fc651e67ae8d49285064ad42a4a7578c	038323ff80cf612a379168fa9a6e9dab	-0.077548556	0.029	negative
fc651e67ae8d49285064ad42a4a7578c	d9f074baada36fcab22b68af1ba1f575	-0.081475822	0.034	negative
fc651e67ae8d49285064ad42a4a7578c	146a555fa249199b69b25ae2d601dd25	-0.091685022	0.016	negative
fc651e67ae8d49285064ad42a4a7578c	86c5033ec4233c75beefeacb5bfec766	-0.084321077	0.027	negative
fc651e67ae8d49285064ad42a4a7578c	8bd74c5b9daec4d3c0f29baa52e28c57	-0.100848752	0.005	negative
fc651e67ae8d49285064ad42a4a7578c	9ec6af6e9dc0ef84a553d76c83c931cf	-0.087664213	0.014	negative
fc651e67ae8d49285064ad42a4a7578c	dd004d5be934a2b83041646be2d1061e	-0.08693701	0.023	negative
fc651e67ae8d49285064ad42a4a7578c	ce23de85c56f1785b536937c054b8271	0.095401638	0.01	positive
fc651e67ae8d49285064ad42a4a7578c	93051e396687a30a10375eb186f466ce	0.077306855	0.033	positive
fc651e67ae8d49285064ad42a4a7578c	89f10b55dd6790bb409efad055446a80	-0.084961788	0.028	negative
fc651e67ae8d49285064ad42a4a7578c	ad3a168d2a20facd7a58cfe767a63683	0.07657222	0.036	positive
fc651e67ae8d49285064ad42a4a7578c	0ac0a173915b0807ac1e5c521976a21c	0.078894961	0.031	positive
fc651e67ae8d49285064ad42a4a7578c	cfc925ce3049ec6eefcd65085c3cfac8	0.077603106	0.03	positive
fc651e67ae8d49285064ad42a4a7578c	7471f47a5c63c12a4cb399b2cfc4e756	-0.086565924	0.025	negative
fc651e67ae8d49285064ad42a4a7578c	5f040911891ce65eac230f4afd2ede1c	-0.086475434	0.021	negative
fc651e67ae8d49285064ad42a4a7578c	8acb7acebaa56aea9f6edf9c59e210e2	-0.077952018	0.028	negative
fc651e67ae8d49285064ad42a4a7578c	1d815903b3dda437d1c9223507125d6f	-0.082100791	0.03	negative
fc651e67ae8d49285064ad42a4a7578c	c7399439dc3c088b25db1c569951eba8	0.088240939	0.02	positive
bee8f267f2ef166a093d2a2d60833821	1485ea0f8b4a4ea4f1a6e3e66debb985	0.090767511	0.015	positive
bee8f267f2ef166a093d2a2d60833821	dbaba05440717475d01be5a3769e47e9	-0.085313089	0.02	negative
bee8f267f2ef166a093d2a2d60833821	babebcb459797342c4801cc1249ac1a3	0.07100664	0.048	positive
bee8f267f2ef166a093d2a2d60833821	5ae77cef3e43451299a171b825ed53e6	0.072498717	0.045	positive
bee8f267f2ef166a093d2a2d60833821	82a9e2c70f38a49bec8ea2ce487b3612	-0.073535647	0.047	negative
bee8f267f2ef166a093d2a2d60833821	6c42e44da35b2ed7695e2c4c1916c958	0.08056048	0.032	positive
bee8f267f2ef166a093d2a2d60833821	2ea3c49f28818922fa9b497159893896	0.113778136	0.004	positive
bee8f267f2ef166a093d2a2d60833821	cf3bdfdf3fdf1b8967b27f31ae99cc85	-0.101022101	0.005	negative
bee8f267f2ef166a093d2a2d60833821	b36afc1d2f9bdbadefae0559d4694b2b	0.098424273	0.005	positive
bee8f267f2ef166a093d2a2d60833821	dcd9ca350412d6191f9e35988516a243	-0.108901911	0.004	negative
bee8f267f2ef166a093d2a2d60833821	591e0c53338d7532bbe9001a0453ef70	-0.076657467	0.039	negative
bee8f267f2ef166a093d2a2d60833821	0d3885cbdd0493df72bb73526ee3dc99	0.087601862	0.017	positive
bee8f267f2ef166a093d2a2d60833821	168156bd06d9c6539c11268756250be4	-0.08742859	0.012	negative
bee8f267f2ef166a093d2a2d60833821	6d62a94c46285f1aca2df01483c8ca2e	-0.079190222	0.036	negative
bee8f267f2ef166a093d2a2d60833821	afedf759f42028885fbe3907d76ebe21	-0.106006256	0.006	negative
bee8f267f2ef166a093d2a2d60833821	ed4aa0aca9ed2302cfe7e7241f85bfb9	0.081943176	0.028	positive
bee8f267f2ef166a093d2a2d60833821	306e2c9338d2cd444b7c17a1804b7d88	0.092014664	0.011	positive
bee8f267f2ef166a093d2a2d60833821	8a9536a7b50bbca46291fb9d60ba785c	0.126452361	0	positive
bee8f267f2ef166a093d2a2d60833821	d39c0956038739ad332088cf2914b83d	0.102162049	0.005	positive
bee8f267f2ef166a093d2a2d60833821	66b0a42f14b4a5a0be4209d17a5f50bc	-0.083277316	0.027	negative
bee8f267f2ef166a093d2a2d60833821	0d23b026076404500785facc742e7de0	-0.074436359	0.045	negative
bee8f267f2ef166a093d2a2d60833821	034e7a22808911a1e73261606ca682d3	-0.088460863	0.014	negative
bee8f267f2ef166a093d2a2d60833821	86a3262fad3bfa535de4042ba60fa844	0.101382348	0.005	positive
bee8f267f2ef166a093d2a2d60833821	af128d5ec938d765e4c10522975b5355	-0.077294966	0.038	negative
bee8f267f2ef166a093d2a2d60833821	4695e7d3a8327738e0527ff8928269fe	-0.119148093	0	negative
bee8f267f2ef166a093d2a2d60833821	9ec6af6e9dc0ef84a553d76c83c931cf	-0.079547258	0.034	negative
bee8f267f2ef166a093d2a2d60833821	efb4eb4bc448c29f90da3b32eae6c305	-0.078319825	0.041	negative
bee8f267f2ef166a093d2a2d60833821	ec028196d180779f09bfe86588697b75	-0.087545495	0.022	negative
bee8f267f2ef166a093d2a2d60833821	2084d0eb587538625ad7af11cf7243ee	-0.093506901	0.017	negative
bee8f267f2ef166a093d2a2d60833821	f16a8717be5b824b888d87e3bbc532eb	-0.087571027	0.017	negative
bee8f267f2ef166a093d2a2d60833821	1c5f54acc8e49b189f2c03c03816c792	0.075389366	0.037	positive
bee8f267f2ef166a093d2a2d60833821	dcdc3a78c54ed0a7a75a5152f1a341b6	-0.075219266	0.039	negative
bee8f267f2ef166a093d2a2d60833821	cfc925ce3049ec6eefcd65085c3cfac8	-0.082236873	0.022	negative
bee8f267f2ef166a093d2a2d60833821	7857692cf664a4b5a9fd024e9dd1677d	-0.076604969	0.039	negative
bee8f267f2ef166a093d2a2d60833821	5066ee5e4a9ee8976baa87a532be54d9	0.086546033	0.021	positive
bee8f267f2ef166a093d2a2d60833821	d5fe91a7116cde501858aae103828ac7	0.118076949	0.001	positive
bee8f267f2ef166a093d2a2d60833821	47e5958b2fd7112fd9dcba5680493649	-0.073618896	0.049	negative
bee8f267f2ef166a093d2a2d60833821	229835e53fea09acbbcb7ee172560238	-0.106648006	0.005	negative
bee8f267f2ef166a093d2a2d60833821	59f1cf48c6f4bbe722bdbba597f62642	0.075107118	0.046	positive
3aedd119eb2eebae0f2eabbec25da986	78a13f77b5828dfa3ba093c07518fbdd	0.074618693	0.035	positive
3aedd119eb2eebae0f2eabbec25da986	07ac5afd59ecf590940c75dbadd3f31d	-0.073925158	0.033	negative
3aedd119eb2eebae0f2eabbec25da986	d0960c83d17931f153dcaad2786188d7	-0.088344072	0.015	negative
3aedd119eb2eebae0f2eabbec25da986	1b4e6a6aecfbfcfb60b876afff036126	-0.104049133	0.002	negative
3aedd119eb2eebae0f2eabbec25da986	f20bd7255bb51830b67c181a33bf9ba0	0.119214052	0.001	positive
3aedd119eb2eebae0f2eabbec25da986	56acc6cdaa54e189b17e86f2965d761f	-0.082927264	0.028	negative
3aedd119eb2eebae0f2eabbec25da986	c1d0c3158a0a4e21191adc4d7c7a3d12	-0.087119812	0.012	negative
3aedd119eb2eebae0f2eabbec25da986	b2e9daa86e41b566c9aefc4102cd4294	-0.103272705	0.006	negative
3aedd119eb2eebae0f2eabbec25da986	3d405c7e1d2622dd9108e3149227d423	-0.080264963	0.034	negative
3aedd119eb2eebae0f2eabbec25da986	4b1d873c22b6940746e682d16f93c350	-0.077674052	0.034	negative
3aedd119eb2eebae0f2eabbec25da986	0561d2a4c475fecdf35a9646b14a75c1	0.073867524	0.045	positive
3aedd119eb2eebae0f2eabbec25da986	d54ab06141b8141a8da9f6e9ae4c677e	0.120556755	0.001	positive
3aedd119eb2eebae0f2eabbec25da986	0762f7364c885cfbcb405bd9cc6609c2	0.115633536	0.001	positive
3aedd119eb2eebae0f2eabbec25da986	059524ae1fd3e8f1fd8d1134b82a70eb	-0.076945629	0.039	negative
3aedd119eb2eebae0f2eabbec25da986	dab720ac7cfc883176a13084ac924f16	0.075265444	0.043	positive
3aedd119eb2eebae0f2eabbec25da986	3b009f3e6d03d5c8ad4aece89cb04219	-0.124036304	0.001	negative
3aedd119eb2eebae0f2eabbec25da986	f1edb8029223d878468858e407d668f9	0.078737452	0.026	positive
3aedd119eb2eebae0f2eabbec25da986	e647eabd5b5c0fe0b0aedfaae814780a	0.080812116	0.031	positive
3aedd119eb2eebae0f2eabbec25da986	2e68fd3cb5f745b2f0ea53a53fa57e4f	-0.069174438	0.042	negative
3aedd119eb2eebae0f2eabbec25da986	d3a086a3f129b68de7f34735abf547e6	-0.07846086	0.027	negative
3aedd119eb2eebae0f2eabbec25da986	7bad0af7b5281ef484aa7a2682af6674	0.081535999	0.021	positive
3aedd119eb2eebae0f2eabbec25da986	25fa2a50399d040ea2aabc669edff772	-0.086357147	0.016	negative
3aedd119eb2eebae0f2eabbec25da986	0a761fe399202294a9b013553b5d11a3	-0.073998685	0.041	negative
3aedd119eb2eebae0f2eabbec25da986	46db41244a3ee4a14264f0f9c435bcc2	0.074854039	0.031	positive
3aedd119eb2eebae0f2eabbec25da986	e0252ce358bd701ad003836f5b5f4b44	0.089502552	0.021	positive
3aedd119eb2eebae0f2eabbec25da986	949e6a45c81e0fb3aaca2c48243a03de	-0.085933121	0.023	negative
3aedd119eb2eebae0f2eabbec25da986	999f6e94b08b2958c8922a602f1c8416	0.097733407	0.006	positive
3aedd119eb2eebae0f2eabbec25da986	e238bf4c0b8f284c718740c88612aca5	-0.069496189	0.047	negative
3aedd119eb2eebae0f2eabbec25da986	5ea689c6d61d0d563f692fe79477c5f1	-0.082691303	0.024	negative
3aedd119eb2eebae0f2eabbec25da986	eb5ba87b2f34ccaa3a0268f94c58fcf0	-0.078912313	0.033	negative
3aedd119eb2eebae0f2eabbec25da986	a78d46fb46f79c9316d7fef94224fb0f	0.073657912	0.04	positive
3aedd119eb2eebae0f2eabbec25da986	1381c779f41ebc3171c41d09fa22260f	-0.078080267	0.044	negative
3aedd119eb2eebae0f2eabbec25da986	8dc26c1cadadba331f08a916c641b038	-0.078847336	0.027	negative
3aedd119eb2eebae0f2eabbec25da986	8194072d076dd54d9adac460341173cd	0.076327356	0.036	positive
3aedd119eb2eebae0f2eabbec25da986	dd28283630ad951e61abc323246eb62f	0.082396836	0.026	positive
3aedd119eb2eebae0f2eabbec25da986	66b0a42f14b4a5a0be4209d17a5f50bc	0.07718476	0.041	positive
3aedd119eb2eebae0f2eabbec25da986	b5cb2ee8465dd8b224c41e39f0c1f86e	-0.073400217	0.049	negative
3aedd119eb2eebae0f2eabbec25da986	e79b822773aec60e6908cb8695fe9a5f	0.074531344	0.04	positive
3aedd119eb2eebae0f2eabbec25da986	906d7e971f37c6cb13312f7e93c63875	-0.077074376	0.04	negative
3aedd119eb2eebae0f2eabbec25da986	d9f074baada36fcab22b68af1ba1f575	-0.082476867	0.025	negative
3aedd119eb2eebae0f2eabbec25da986	c3bb37387b37e57e7e0ed200765aae80	-0.081311194	0.028	negative
3aedd119eb2eebae0f2eabbec25da986	1cab589c8b9f5f7fb27057f2b51040d0	0.0699604	0.047	positive
3aedd119eb2eebae0f2eabbec25da986	8bdaa98dc2deb44bfb1173b96604c227	0.09573287	0.012	positive
3aedd119eb2eebae0f2eabbec25da986	679368f2b469db31a8ed3097e1f7c309	0.084115449	0.017	positive
3aedd119eb2eebae0f2eabbec25da986	313985ebe4c04c96191f9b7ce6135705	0.144115481	0	positive
3aedd119eb2eebae0f2eabbec25da986	dd004d5be934a2b83041646be2d1061e	-0.122506704	0.003	negative
3aedd119eb2eebae0f2eabbec25da986	f20c157d201db5f2de7157bdaff68805	0.081158884	0.039	positive
3aedd119eb2eebae0f2eabbec25da986	2084d0eb587538625ad7af11cf7243ee	-0.095513372	0.003	negative
3aedd119eb2eebae0f2eabbec25da986	b898a5d26f41cb4951f5faad3d6691df	-0.07836374	0.037	negative
3aedd119eb2eebae0f2eabbec25da986	93504c49c293bb93f7a8bc039d53b6a4	0.085903168	0.017	positive
3aedd119eb2eebae0f2eabbec25da986	641d108e9e3bf799fbead25744c385bc	-0.076233568	0.038	negative
3aedd119eb2eebae0f2eabbec25da986	a6d2cd8f2a718d87a1096fbefa72e9dc	-0.079770814	0.041	negative
3aedd119eb2eebae0f2eabbec25da986	0df1412c9073fd21c69d00920710e2b2	-0.073957674	0.046	negative
3aedd119eb2eebae0f2eabbec25da986	edb2c304b674a2a408f3e97a39a90450	-0.079856465	0.039	negative
3aedd119eb2eebae0f2eabbec25da986	ecd73dd865ba28fa44190f9bb06f0f1e	0.074621312	0.036	positive
3aedd119eb2eebae0f2eabbec25da986	78b5c865eac646644d9a9814f4e0854a	-0.071734308	0.042	negative
3aedd119eb2eebae0f2eabbec25da986	467bc14dbceef2e3de290297f4abb60b	-0.112234463	0.001	negative
3aedd119eb2eebae0f2eabbec25da986	57617c86cc5a96ea9d1ab1a18c43ea88	0.07402129	0.038	positive
770548839ffbd7c8e757bbabfa3c5011	57cf749df96ffbeab7d8d3458f61042b	-0.081319171	0.025	negative
770548839ffbd7c8e757bbabfa3c5011	eeeec2e6eaf954346a007f0e8dbbbbcf	-0.075351542	0.032	negative
770548839ffbd7c8e757bbabfa3c5011	7d4f6f71fd7cd7efdcc060cfdd0bbec4	-0.077801738	0.038	negative
770548839ffbd7c8e757bbabfa3c5011	81f539271ca408cf8ce40f9b507d6da7	0.108246023	0.002	positive
770548839ffbd7c8e757bbabfa3c5011	babebcb459797342c4801cc1249ac1a3	0.080318724	0.04	positive
770548839ffbd7c8e757bbabfa3c5011	3f2f93da09843f1e048fc38fd8e70c5b	-0.088599004	0.02	negative
770548839ffbd7c8e757bbabfa3c5011	d96e5aca9eafe5e2af1be8bdcc0e74fa	-0.106286487	0.005	negative
770548839ffbd7c8e757bbabfa3c5011	f3ff00b5455a85b579e0e43eddb908b7	0.083092332	0.02	positive
770548839ffbd7c8e757bbabfa3c5011	b2e9daa86e41b566c9aefc4102cd4294	-0.075792159	0.035	negative
770548839ffbd7c8e757bbabfa3c5011	64d9ea72e66130afe29415f66716e1c7	-0.101971365	0.001	negative
770548839ffbd7c8e757bbabfa3c5011	64b552810b13e9e8184d085e8ba00257	-0.095513475	0.014	negative
770548839ffbd7c8e757bbabfa3c5011	32c4fcd96f9f784fa75cbfea151f63c8	-0.080009717	0.026	negative
770548839ffbd7c8e757bbabfa3c5011	49bef83efa88569c3f73867183263761	0.112862683	0.004	positive
770548839ffbd7c8e757bbabfa3c5011	2b9a3703171f8e1e6696c0c43d4be6af	-0.077190567	0.035	negative
770548839ffbd7c8e757bbabfa3c5011	d18cdba8f3de54e98e9683801aa1fd8d	0.077601024	0.042	positive
770548839ffbd7c8e757bbabfa3c5011	f7240370952c6c7be9318a17242e0509	-0.082513046	0.033	negative
770548839ffbd7c8e757bbabfa3c5011	d8b14f0f71b1247530688578bbd7a100	0.08377478	0.022	positive
770548839ffbd7c8e757bbabfa3c5011	9d1487f3f020e63789bffb8df4397903	-0.077795909	0.033	negative
770548839ffbd7c8e757bbabfa3c5011	b55e11e34e85d7ec10dc0d48d6952901	-0.072163902	0.04	negative
770548839ffbd7c8e757bbabfa3c5011	2b61cadb96abe5254fff5de3f4a08aee	-0.090217154	0.009	negative
770548839ffbd7c8e757bbabfa3c5011	3ef933a65157a0ca2c50ab3c2c012d09	-0.07420901	0.046	negative
770548839ffbd7c8e757bbabfa3c5011	1da0edcbdff4f896efbf891ed9f91c91	0.084471085	0.023	positive
770548839ffbd7c8e757bbabfa3c5011	61446cbdf03f35d9b67608cfc1a5a883	0.081083309	0.026	positive
770548839ffbd7c8e757bbabfa3c5011	a5d9ca5da939eb8e23c4c38b98f21e51	-0.102241601	0.006	negative
770548839ffbd7c8e757bbabfa3c5011	c6a115577f31d0c2be0e37006cfdf9c6	-0.081507576	0.019	negative
770548839ffbd7c8e757bbabfa3c5011	cb8ccc3b7087963c8b2f0bccbcd07bae	-0.098576854	0.013	negative
770548839ffbd7c8e757bbabfa3c5011	f5bee6f0119057d7f808cf86cc5650d5	-0.083986857	0.021	negative
770548839ffbd7c8e757bbabfa3c5011	e18920a76a8d49266b51bb847d5bb825	-0.108500948	0.002	negative
770548839ffbd7c8e757bbabfa3c5011	f68018f8678fd8f5fabf35fed746c4ab	-0.081140134	0.021	negative
770548839ffbd7c8e757bbabfa3c5011	f160ce5324d9b2cdba380a2b9aba59c8	0.07320325	0.047	positive
770548839ffbd7c8e757bbabfa3c5011	de98fb73528f50ac62fa59a3f30b0cb4	-0.076113546	0.042	negative
770548839ffbd7c8e757bbabfa3c5011	dc9586211dbbe3dac9d08a6390dd6994	-0.071893913	0.044	negative
770548839ffbd7c8e757bbabfa3c5011	3648d586bbdd390426d80a1831b4739c	0.098670281	0.007	positive
770548839ffbd7c8e757bbabfa3c5011	a4b70725be20acf5288d41ec2c21c15f	-0.100121071	0.007	negative
770548839ffbd7c8e757bbabfa3c5011	2dbea2aa1bfbd57cf7a8adce6c8ab08e	0.088950526	0.009	positive
770548839ffbd7c8e757bbabfa3c5011	e79b822773aec60e6908cb8695fe9a5f	-0.08411276	0.025	negative
770548839ffbd7c8e757bbabfa3c5011	920461e7b1b02e6916a30386094ad23e	-0.086449724	0.016	negative
770548839ffbd7c8e757bbabfa3c5011	b1f277c2a817241d7be0daa09cbe85d2	-0.085675341	0.021	negative
770548839ffbd7c8e757bbabfa3c5011	6ba00aab41a271290af17a8d27267108	-0.076657087	0.037	negative
770548839ffbd7c8e757bbabfa3c5011	1bed2daa42158c4c6dd126143d387a9d	0.104608751	0.003	positive
770548839ffbd7c8e757bbabfa3c5011	dad447faaf178b76fd41c084ca763bd4	0.106011944	0.008	positive
770548839ffbd7c8e757bbabfa3c5011	0cc155fe29d95683acd57672d96df70b	0.078854875	0.032	positive
770548839ffbd7c8e757bbabfa3c5011	b9fa2166558ba644275859e072a94c18	-0.082989067	0.032	negative
770548839ffbd7c8e757bbabfa3c5011	446492a48df5f8993e39f7f2de100dcc	0.077661558	0.043	positive
770548839ffbd7c8e757bbabfa3c5011	2084d0eb587538625ad7af11cf7243ee	-0.071583396	0.042	negative
770548839ffbd7c8e757bbabfa3c5011	defc267f697b6a6326c8ce765255e674	-0.082368921	0.022	negative
770548839ffbd7c8e757bbabfa3c5011	bd52b74baffd41196d462a547db0a0f5	-0.094218665	0.009	negative
770548839ffbd7c8e757bbabfa3c5011	87e9e8d22879b34f3529a45a8f65a720	0.078153632	0.035	positive
770548839ffbd7c8e757bbabfa3c5011	0e131efc51a866a5f492b43901f5573f	-0.075147838	0.043	negative
770548839ffbd7c8e757bbabfa3c5011	08438974e7a3e3fa7959ada96c7e9d99	-0.07727499	0.036	negative
770548839ffbd7c8e757bbabfa3c5011	0c9302e5bbe694a83cf20946d57ee776	0.082410257	0.026	positive
770548839ffbd7c8e757bbabfa3c5011	54aef5ab006cffb38f917d4171b6c104	-0.074643035	0.043	negative
770548839ffbd7c8e757bbabfa3c5011	e11f9b364f69ffe389350734f368030f	0.081265528	0.025	positive
770548839ffbd7c8e757bbabfa3c5011	7c25e6aff9ba2e79d66b7ee963471a7a	0.07427221	0.041	positive
770548839ffbd7c8e757bbabfa3c5011	7b9b4a2814db43bc94e3f3de3cbfd8c8	-0.077916418	0.024	negative
770548839ffbd7c8e757bbabfa3c5011	26870c6d11cc1efb510ef371b4e0e9c0	0.081341518	0.027	positive
65fc11a0747695c5c0fb9cb7664c7529	bdb25b60bd7018884001dff2c9a11dce	0.075857388	0.034	positive
65fc11a0747695c5c0fb9cb7664c7529	0558f22465119e8840c4b77c63d32914	-0.075190468	0.043	negative
65fc11a0747695c5c0fb9cb7664c7529	8b6f59ad6546c738d25f0156d82ea558	0.086904438	0.011	positive
65fc11a0747695c5c0fb9cb7664c7529	ddf0a7845c7784c843bcfe6abdf123bf	-0.08768158	0.013	negative
65fc11a0747695c5c0fb9cb7664c7529	1214068b4eb59ef0a72d2f4cee068569	-0.086882723	0.016	negative
65fc11a0747695c5c0fb9cb7664c7529	a1a49f284c2b3851ebaef4c21b644bdd	0.109438959	0.004	positive
65fc11a0747695c5c0fb9cb7664c7529	32c4fcd96f9f784fa75cbfea151f63c8	0.071846404	0.045	positive
65fc11a0747695c5c0fb9cb7664c7529	d10b0fe92346a5e602b84d6d6beda4c2	-0.082007795	0.023	negative
65fc11a0747695c5c0fb9cb7664c7529	6e24f4b8f124bdec09482b4294054fc0	-0.0833203	0.022	negative
65fc11a0747695c5c0fb9cb7664c7529	9d1487f3f020e63789bffb8df4397903	-0.082715176	0.02	negative
65fc11a0747695c5c0fb9cb7664c7529	cda95c203e7fb7e7dc65d230a2a40bd8	0.07696517	0.042	positive
65fc11a0747695c5c0fb9cb7664c7529	19cbe8c5ed0d18824dc2ca670a2a06bd	-0.085261584	0.015	negative
65fc11a0747695c5c0fb9cb7664c7529	0d3885cbdd0493df72bb73526ee3dc99	0.079390588	0.036	positive
65fc11a0747695c5c0fb9cb7664c7529	ab908df7869a59cc37b4235c845b8196	-0.09198885	0.009	negative
65fc11a0747695c5c0fb9cb7664c7529	0a98edb7d9099d77423783b33f6d54a8	-0.078495124	0.028	negative
65fc11a0747695c5c0fb9cb7664c7529	3e0f16d991fcbe9aeeef6123ede5c777	0.08963991	0.02	positive
65fc11a0747695c5c0fb9cb7664c7529	3960e501386f3bda9f0d23efeafa5c4f	0.079227373	0.032	positive
65fc11a0747695c5c0fb9cb7664c7529	b40ad3a8c0f9874ee974b6e43dad0b71	-0.080992935	0.025	negative
65fc11a0747695c5c0fb9cb7664c7529	b112f1f8d609f9de96927e9bd017dbc0	0.076795337	0.035	positive
65fc11a0747695c5c0fb9cb7664c7529	b769a72d0061c6e0e1d28684b2891335	-0.073584814	0.042	negative
65fc11a0747695c5c0fb9cb7664c7529	721ba4a758c36a4eebbbfb0ff799f6f1	-0.075227106	0.042	negative
65fc11a0747695c5c0fb9cb7664c7529	617822be1b372d839aa628468691159a	-0.080130519	0.024	negative
65fc11a0747695c5c0fb9cb7664c7529	e18920a76a8d49266b51bb847d5bb825	0.095003997	0.009	positive
65fc11a0747695c5c0fb9cb7664c7529	bdb3746d4bfc3270405086c03f9b03c2	-0.0757511	0.047	negative
65fc11a0747695c5c0fb9cb7664c7529	ba95a2ff1c4c444c972568c4697f05b0	-0.092167279	0.011	negative
65fc11a0747695c5c0fb9cb7664c7529	d39c0956038739ad332088cf2914b83d	0.074392996	0.04	positive
65fc11a0747695c5c0fb9cb7664c7529	88c3fe3aa38b0a92b0368541dbcfce60	-0.082938845	0.026	negative
65fc11a0747695c5c0fb9cb7664c7529	cadfd08fe1b366d25752364816c246d6	-0.094656805	0.008	negative
65fc11a0747695c5c0fb9cb7664c7529	2dbea2aa1bfbd57cf7a8adce6c8ab08e	-0.092704098	0.013	negative
65fc11a0747695c5c0fb9cb7664c7529	15db2ebe5714535c8ab9de4700e472f5	-0.091947283	0.013	negative
65fc11a0747695c5c0fb9cb7664c7529	1d1bea5f1f6c007e690daf8402d2f20c	0.076665714	0.037	positive
65fc11a0747695c5c0fb9cb7664c7529	f4dc33d306273fc9cbe1d39e098d0741	0.097602033	0.013	positive
65fc11a0747695c5c0fb9cb7664c7529	78a37ce650074153b398fb93dbc3b43b	-0.092974548	0.01	negative
65fc11a0747695c5c0fb9cb7664c7529	86c5033ec4233c75beefeacb5bfec766	-0.102376346	0.007	negative
65fc11a0747695c5c0fb9cb7664c7529	de3b1623584d71f39eaeaf0b0a1d6421	-0.076646903	0.032	negative
65fc11a0747695c5c0fb9cb7664c7529	7bd18a4bb11d32d44eae2d1ef9f7c547	-0.105594945	0.005	negative
65fc11a0747695c5c0fb9cb7664c7529	833fe4fa09a9446efe3e227a6bb17eec	-0.079523719	0.037	negative
65fc11a0747695c5c0fb9cb7664c7529	ecbe88bbb325dd098897f00894138648	-0.078653841	0.035	negative
65fc11a0747695c5c0fb9cb7664c7529	30b90185f8da2dcbffe428234e580a7a	-0.080203424	0.033	negative
65fc11a0747695c5c0fb9cb7664c7529	d3b9d82e52bba5cc9b354195dd0b100e	-0.098142204	0.011	negative
65fc11a0747695c5c0fb9cb7664c7529	593f5cea0bcabdfa0a04166949ccd2bf	0.099627259	0.008	positive
65fc11a0747695c5c0fb9cb7664c7529	a0524abab7cf8afab933613266af3f8d	0.07252392	0.047	positive
65fc11a0747695c5c0fb9cb7664c7529	88f0dfd61049498f2c1e2ffcb346ba70	-0.072057691	0.045	negative
65fc11a0747695c5c0fb9cb7664c7529	9f660fb7b500e6f10f685659cc105c8c	0.086583719	0.016	positive
65fc11a0747695c5c0fb9cb7664c7529	cc06e09c654a05946c7bbb6719294107	-0.076479551	0.029	negative
65fc11a0747695c5c0fb9cb7664c7529	b75001bbb74059b4bf69828fc990c1ed	-0.073029345	0.047	negative
65fc11a0747695c5c0fb9cb7664c7529	00c4a7ef8e4055db6f72401c4e7cd34c	0.078514894	0.033	positive
65fc11a0747695c5c0fb9cb7664c7529	aff0eb2eeb116d628c32b82d2d4b8e60	0.080192201	0.024	positive
65fc11a0747695c5c0fb9cb7664c7529	d04d60f293f3493641b9d95d84e54a54	-0.079334042	0.036	negative
40fd2d5a66a95d47240cbfc5f8a83917	281a01ff4277e258980c6c505a19b03a	-0.090544849	0.015	negative
40fd2d5a66a95d47240cbfc5f8a83917	e2a54baffc3a20b45db928bd49407660	-0.07959436	0.029	negative
40fd2d5a66a95d47240cbfc5f8a83917	bfeb1271e1d15b1d23ebbacfa5e534f6	-0.090785912	0.015	negative
40fd2d5a66a95d47240cbfc5f8a83917	07ac5afd59ecf590940c75dbadd3f31d	-0.108740477	0.003	negative
40fd2d5a66a95d47240cbfc5f8a83917	3f2f93da09843f1e048fc38fd8e70c5b	-0.072681799	0.046	negative
40fd2d5a66a95d47240cbfc5f8a83917	bd57e75e09461a1e3971a1a6c461a9a8	-0.093073151	0.006	negative
40fd2d5a66a95d47240cbfc5f8a83917	e565c2b1d8c800eb1dabc3d695d63f58	0.077931842	0.034	positive
40fd2d5a66a95d47240cbfc5f8a83917	d7a93d8ebaa32150534f889eada36656	0.073420929	0.038	positive
40fd2d5a66a95d47240cbfc5f8a83917	5ef09b774f6691f4011fb504fdf2c658	-0.08221482	0.032	negative
40fd2d5a66a95d47240cbfc5f8a83917	0a4a2916d3549cd0bc5e41144a8c37d8	0.076968012	0.033	positive
40fd2d5a66a95d47240cbfc5f8a83917	b6edc199d2eb441935279a2796c01d84	0.083222668	0.02	positive
40fd2d5a66a95d47240cbfc5f8a83917	edefa35fc9f60aa0c6a2af2263149a6f	-0.073993681	0.046	negative
40fd2d5a66a95d47240cbfc5f8a83917	66e5c3b1fa4a08e428d127795e98139d	0.098967527	0.007	positive
40fd2d5a66a95d47240cbfc5f8a83917	e45b4242132eac8c0074f8545059605d	-0.077978305	0.026	negative
40fd2d5a66a95d47240cbfc5f8a83917	ff53e764cd29c81dd4dc5e623a1c40b6	0.090265933	0.015	positive
40fd2d5a66a95d47240cbfc5f8a83917	481869b43bcd8eff33db96db12077a4b	-0.114369167	0.003	negative
40fd2d5a66a95d47240cbfc5f8a83917	d29277764f41018fdd5e6bd6fe3e3990	-0.084513017	0.029	negative
40fd2d5a66a95d47240cbfc5f8a83917	a478e41978eea98dfc783e2ff83ca85f	-0.076199549	0.033	negative
40fd2d5a66a95d47240cbfc5f8a83917	23b42ab47be8ec84b55f81a4415ded66	-0.084540064	0.027	negative
40fd2d5a66a95d47240cbfc5f8a83917	8126644ee5ae1e17f76d629f605624b7	0.099638763	0.008	positive
40fd2d5a66a95d47240cbfc5f8a83917	3d785ec4f780163fa704cbe27a59a597	0.077110527	0.023	positive
40fd2d5a66a95d47240cbfc5f8a83917	a2a6e03cc723a2493ea8eedd920569f3	0.143614162	0	positive
40fd2d5a66a95d47240cbfc5f8a83917	89bfb60a3db77f1bc08b6fe59bbdee9f	-0.09023045	0.006	negative
40fd2d5a66a95d47240cbfc5f8a83917	b6f3ef19d7b9920afaa6e7b012df2e65	0.07536902	0.033	positive
40fd2d5a66a95d47240cbfc5f8a83917	8f4c862c9996f64752c41b68aded4177	-0.076520868	0.031	negative
40fd2d5a66a95d47240cbfc5f8a83917	ed4aa0aca9ed2302cfe7e7241f85bfb9	-0.086789153	0.018	negative
40fd2d5a66a95d47240cbfc5f8a83917	90a31bd297fb6c4bde30a007f216144d	0.133696166	0	positive
40fd2d5a66a95d47240cbfc5f8a83917	083337a71038db13266686afffa39df2	0.078551063	0.029	positive
40fd2d5a66a95d47240cbfc5f8a83917	bbe7c9105f738b0ed8d330d9a7c0b393	-0.076462547	0.04	negative
40fd2d5a66a95d47240cbfc5f8a83917	dd583a1615af5345e31fd939888389ab	-0.079686237	0.027	negative
40fd2d5a66a95d47240cbfc5f8a83917	9014e04bceae02bef379f51e56023798	0.082001538	0.026	positive
40fd2d5a66a95d47240cbfc5f8a83917	8194072d076dd54d9adac460341173cd	0.077963722	0.039	positive
40fd2d5a66a95d47240cbfc5f8a83917	7e47661d381ded863b05f08df15614a5	0.091112081	0.013	positive
40fd2d5a66a95d47240cbfc5f8a83917	4299fc4141049b05d3c3e4ba61e0e5df	0.076886937	0.039	positive
40fd2d5a66a95d47240cbfc5f8a83917	073ce971fa5025db8d9c603c21e6e1c1	0.080446565	0.029	positive
40fd2d5a66a95d47240cbfc5f8a83917	b60ff7337c2d338e2589aca9b52a390f	0.091644038	0.012	positive
40fd2d5a66a95d47240cbfc5f8a83917	ff75471890b8946fee7e972190cdc236	0.10822309	0.007	positive
40fd2d5a66a95d47240cbfc5f8a83917	49fd4f5c0231a3b1317e61be186c10fb	-0.083244028	0.017	negative
40fd2d5a66a95d47240cbfc5f8a83917	bf49339b0a5132f701aad9228c9b9097	0.079760643	0.031	positive
40fd2d5a66a95d47240cbfc5f8a83917	979fdc99ebb099b6bba7605c390c1e75	-0.08664561	0.02	negative
40fd2d5a66a95d47240cbfc5f8a83917	41f8953a85e15833f7ed31900b7d1c1e	-0.092827074	0.012	negative
40fd2d5a66a95d47240cbfc5f8a83917	7ecc9361154a541a243a461a7fdff398	0.085362705	0.018	positive
40fd2d5a66a95d47240cbfc5f8a83917	ca5a6facb4297fd1c97ac080cd95e7d2	0.095788249	0.005	positive
40fd2d5a66a95d47240cbfc5f8a83917	241b02e9184a0e53e48d53d578a9a74a	-0.075707229	0.047	negative
40fd2d5a66a95d47240cbfc5f8a83917	8ede1ae16f24a4545c30ffe3cc53c723	-0.073003104	0.047	negative
40fd2d5a66a95d47240cbfc5f8a83917	b122f592a7b7bf1866be6fe69bdda9cc	-0.110754103	0.004	negative
40fd2d5a66a95d47240cbfc5f8a83917	53a49c69b6e4516dec01925f442ca11e	0.112982626	0.001	positive
40fd2d5a66a95d47240cbfc5f8a83917	5fe183ae7daf75a0634155d64433a05e	-0.077708044	0.028	negative
40fd2d5a66a95d47240cbfc5f8a83917	0ac0a173915b0807ac1e5c521976a21c	-0.087116535	0.02	negative
40fd2d5a66a95d47240cbfc5f8a83917	d59558769d397b8069045ce42e8db383	0.11468759	0.003	positive
40fd2d5a66a95d47240cbfc5f8a83917	d7b36149d40052b9c7c7735eff7ca401	0.078148095	0.035	positive
40fd2d5a66a95d47240cbfc5f8a83917	098587ffd365bd8ea2a128135774179b	0.086505478	0.013	positive
40fd2d5a66a95d47240cbfc5f8a83917	db633ead1fb6b652dbc23932b6ce9820	0.071986238	0.047	positive
40fd2d5a66a95d47240cbfc5f8a83917	b75001bbb74059b4bf69828fc990c1ed	-0.083529295	0.022	negative
40fd2d5a66a95d47240cbfc5f8a83917	54aef5ab006cffb38f917d4171b6c104	-0.07410132	0.049	negative
40fd2d5a66a95d47240cbfc5f8a83917	358a0edd8834769438dcbfe2d47e34c6	-0.081270424	0.039	negative
40fd2d5a66a95d47240cbfc5f8a83917	f3b584bcc83da302b2191efb20cd450d	-0.072360464	0.047	negative
40fd2d5a66a95d47240cbfc5f8a83917	e45cdb2a290ff8379cb13783c5486e39	0.099628655	0.007	positive
fecdb9e78d37046cfd27c2262ed317d7	7d4f6f71fd7cd7efdcc060cfdd0bbec4	-0.107667977	0.002	negative
fecdb9e78d37046cfd27c2262ed317d7	32b4d13987e175b55a431b69cc6cf17f	0.073460976	0.043	positive
fecdb9e78d37046cfd27c2262ed317d7	820b7ad2fd0b10f3b9422f1d52aa5821	-0.078816923	0.028	negative
fecdb9e78d37046cfd27c2262ed317d7	c69ab03c890927bb43551d1c8086df53	0.11537177	0	positive
fecdb9e78d37046cfd27c2262ed317d7	ff135b164413b976a8842395bbf27489	0.098880842	0.01	positive
fecdb9e78d37046cfd27c2262ed317d7	f3cc946bea26d2418801f5816dac04fb	-0.072044559	0.048	negative
fecdb9e78d37046cfd27c2262ed317d7	5903f532ac16de4cd2925792c24767d0	-0.088939133	0.019	negative
fecdb9e78d37046cfd27c2262ed317d7	d09710b836e3741eacc2cea6aa6c393f	0.082584256	0.024	positive
fecdb9e78d37046cfd27c2262ed317d7	6e24f4b8f124bdec09482b4294054fc0	0.075234627	0.036	positive
fecdb9e78d37046cfd27c2262ed317d7	d18cdba8f3de54e98e9683801aa1fd8d	-0.075408666	0.034	negative
fecdb9e78d37046cfd27c2262ed317d7	c034ffa16122f8860644473c424a8860	0.077351256	0.036	positive
fecdb9e78d37046cfd27c2262ed317d7	cf3bdfdf3fdf1b8967b27f31ae99cc85	0.08618994	0.019	positive
fecdb9e78d37046cfd27c2262ed317d7	3b009f3e6d03d5c8ad4aece89cb04219	-0.096351809	0.012	negative
fecdb9e78d37046cfd27c2262ed317d7	dcd9ca350412d6191f9e35988516a243	0.085990225	0.016	positive
fecdb9e78d37046cfd27c2262ed317d7	4d1dd0b107e3c261ae2deb481fb7b1e5	0.08281927	0.02	positive
fecdb9e78d37046cfd27c2262ed317d7	11c4e406c5d6552a86b26ee1c428126e	-0.082112772	0.018	negative
fecdb9e78d37046cfd27c2262ed317d7	854ec8c7b1d6f8430512f9e4134101e0	-0.092655325	0.012	negative
fecdb9e78d37046cfd27c2262ed317d7	8b1a6c154b29cf1befee8c98a2c41628	-0.079694476	0.028	negative
fecdb9e78d37046cfd27c2262ed317d7	d749217180640a3e233824ab22ea54a1	-0.111602041	0.001	negative
fecdb9e78d37046cfd27c2262ed317d7	8a4d2a41afe54202dc90ccda6a645eed	0.087900202	0.016	positive
fecdb9e78d37046cfd27c2262ed317d7	e829c9fcd49187199a41283eb8d4e936	-0.085587344	0.021	negative
fecdb9e78d37046cfd27c2262ed317d7	2a791de99a329a4ee2b9c02dfe430cea	0.131429962	0	positive
fecdb9e78d37046cfd27c2262ed317d7	d8e5f2c8759f09051c74e57c16eff035	0.078147661	0.031	positive
fecdb9e78d37046cfd27c2262ed317d7	bdb3746d4bfc3270405086c03f9b03c2	-0.097867474	0.005	negative
fecdb9e78d37046cfd27c2262ed317d7	2b5f3ccb9bcdc5575bf98c37107a129c	0.119225516	0.002	positive
fecdb9e78d37046cfd27c2262ed317d7	bbe7c9105f738b0ed8d330d9a7c0b393	0.102621526	0.005	positive
fecdb9e78d37046cfd27c2262ed317d7	0d5d3cd0580a004196ebc22c4423e292	-0.101329553	0.01	negative
fecdb9e78d37046cfd27c2262ed317d7	9537f9857d591ea0488d8303c3e8f3b9	0.077410942	0.036	positive
fecdb9e78d37046cfd27c2262ed317d7	ec8ca62ba20b40c415a3d42ca4d688fc	-0.114653498	0.002	negative
fecdb9e78d37046cfd27c2262ed317d7	ec028196d180779f09bfe86588697b75	0.096517954	0.011	positive
fecdb9e78d37046cfd27c2262ed317d7	1ba4c5723a31daf7787ead273d1d0b83	-0.068745802	0.048	negative
fecdb9e78d37046cfd27c2262ed317d7	f0a31ee51e2f16bf834c1fa236f4c589	0.094945639	0.006	positive
fecdb9e78d37046cfd27c2262ed317d7	1c5f54acc8e49b189f2c03c03816c792	0.101167054	0.003	positive
fecdb9e78d37046cfd27c2262ed317d7	682a1e0e8b224ab9ec0106ead9da8b80	0.08379272	0.024	positive
fecdb9e78d37046cfd27c2262ed317d7	d7b36149d40052b9c7c7735eff7ca401	-0.087704239	0.015	negative
fecdb9e78d37046cfd27c2262ed317d7	57318ab080ddec87067b88c7b5378610	-0.087362422	0.013	negative
fecdb9e78d37046cfd27c2262ed317d7	7c00fe8c5a43bac6c2315555f6c5a265	0.086665579	0.019	positive
fecdb9e78d37046cfd27c2262ed317d7	245ac6ce18272458b9ce2a03c6243936	-0.070770957	0.044	negative
fecdb9e78d37046cfd27c2262ed317d7	87e9e8d22879b34f3529a45a8f65a720	-0.071999719	0.042	negative
fecdb9e78d37046cfd27c2262ed317d7	a63a2a83d130d09f4e3ef3d3a4057a7c	-0.104891665	0.003	negative
fecdb9e78d37046cfd27c2262ed317d7	d371a1173c9b2699edaac41723c142cc	0.071066978	0.047	positive
fecdb9e78d37046cfd27c2262ed317d7	e11f9b364f69ffe389350734f368030f	0.106616044	0.008	positive
fecdb9e78d37046cfd27c2262ed317d7	ecd73dd865ba28fa44190f9bb06f0f1e	0.086050053	0.016	positive
fecdb9e78d37046cfd27c2262ed317d7	7b9b4a2814db43bc94e3f3de3cbfd8c8	-0.075341464	0.048	negative
fecdb9e78d37046cfd27c2262ed317d7	2d16ae915a096c61256dee1e412645c0	-0.105294744	0.005	negative
fecdb9e78d37046cfd27c2262ed317d7	5726b8fe60aeff914b8226e69c8b9be1	0.083728071	0.035	positive
fecdb9e78d37046cfd27c2262ed317d7	22afb1878f4c3ef0ff88078a8146945b	-0.072534721	0.045	negative
fecdb9e78d37046cfd27c2262ed317d7	1d815903b3dda437d1c9223507125d6f	-0.085828146	0.016	negative
b9378889ef876f6252fa28d70ce9b2ce	78a13f77b5828dfa3ba093c07518fbdd	-0.070451314	0.041	negative
b9378889ef876f6252fa28d70ce9b2ce	ae4f6682ecd77c08b3a3cfd0d72242d5	-0.075398018	0.038	negative
b9378889ef876f6252fa28d70ce9b2ce	c69ab03c890927bb43551d1c8086df53	0.095379665	0.006	positive
b9378889ef876f6252fa28d70ce9b2ce	f95711e7c34619643d7399d80340be01	-0.075458391	0.047	negative
b9378889ef876f6252fa28d70ce9b2ce	1214068b4eb59ef0a72d2f4cee068569	-0.096488029	0.013	negative
b9378889ef876f6252fa28d70ce9b2ce	44243bb7ddfe99a3b5278accd9c889f7	0.087456699	0.019	positive
b9378889ef876f6252fa28d70ce9b2ce	05230d8bd02d67471bc1284a803742d8	0.101209415	0.01	positive
b9378889ef876f6252fa28d70ce9b2ce	2e83fead34a361cf17589133da2930ab	0.086178326	0.017	positive
b9378889ef876f6252fa28d70ce9b2ce	64b552810b13e9e8184d085e8ba00257	0.114356951	0.005	positive
b9378889ef876f6252fa28d70ce9b2ce	d10b0fe92346a5e602b84d6d6beda4c2	-0.108711739	0.005	negative
b9378889ef876f6252fa28d70ce9b2ce	d8b14f0f71b1247530688578bbd7a100	0.077393031	0.046	positive
b9378889ef876f6252fa28d70ce9b2ce	cf3bdfdf3fdf1b8967b27f31ae99cc85	0.086822438	0.017	positive
b9378889ef876f6252fa28d70ce9b2ce	a086b77a2e0d63a6fc2a67ed3519b3aa	-0.077262593	0.04	negative
b9378889ef876f6252fa28d70ce9b2ce	f2043a4834db371c08671ff2de19c81c	0.087011335	0.022	positive
b9378889ef876f6252fa28d70ce9b2ce	9afadfae5af13c0e828a530ae0f7dbc5	0.075279195	0.043	positive
b9378889ef876f6252fa28d70ce9b2ce	e9d3882149f8d046d0930c0bd45d4df0	-0.085727469	0.024	negative
b9378889ef876f6252fa28d70ce9b2ce	33f42570a9380f4b6d03e234436b89ff	0.081702977	0.025	positive
b9378889ef876f6252fa28d70ce9b2ce	a11ab4e3727a6abf92066c4c5a234756	0.110736846	0.004	positive
b9378889ef876f6252fa28d70ce9b2ce	2968de324b331ac6203dd59af0dc69e9	0.105746455	0.003	positive
b9378889ef876f6252fa28d70ce9b2ce	d29277764f41018fdd5e6bd6fe3e3990	-0.09761329	0.003	negative
b9378889ef876f6252fa28d70ce9b2ce	43b48faa32f96b76a9f488592af468a5	0.076319019	0.032	positive
b9378889ef876f6252fa28d70ce9b2ce	4577e97b28935d7ffb86cee0227b2d8a	0.07663763	0.041	positive
b9378889ef876f6252fa28d70ce9b2ce	80e06821ae00a5bb282fe4d12ffc839c	0.08756837	0.017	positive
b9378889ef876f6252fa28d70ce9b2ce	1cb919b52272823be2e681bd7f5f1f3c	-0.11339402	0	negative
b9378889ef876f6252fa28d70ce9b2ce	8a4d2a41afe54202dc90ccda6a645eed	0.089830713	0.012	positive
b9378889ef876f6252fa28d70ce9b2ce	a2a6e03cc723a2493ea8eedd920569f3	0.085048148	0.019	positive
b9378889ef876f6252fa28d70ce9b2ce	e87cef30330a9f31d498f9ecc861cc52	-0.089010316	0.014	negative
b9378889ef876f6252fa28d70ce9b2ce	fb3333c743d9e712d5afb47ac86b8cd7	0.077682988	0.035	positive
b9378889ef876f6252fa28d70ce9b2ce	18805d104f380bdac7f97505637fbbee	-0.078465926	0.039	negative
b9378889ef876f6252fa28d70ce9b2ce	ab431ca350b7940a8df46e9f23158b75	0.077495045	0.039	positive
b9378889ef876f6252fa28d70ce9b2ce	84ac0460002071f7e09777892e2f841f	0.077174499	0.028	positive
b9378889ef876f6252fa28d70ce9b2ce	a86757e6d29a4cccfc27212ddb9e6cf6	-0.082625366	0.035	negative
b9378889ef876f6252fa28d70ce9b2ce	90a31bd297fb6c4bde30a007f216144d	0.107967332	0.003	positive
b9378889ef876f6252fa28d70ce9b2ce	381571b286cb9a9b79d62793f5628207	0.093913025	0.006	positive
b9378889ef876f6252fa28d70ce9b2ce	0d5d3cd0580a004196ebc22c4423e292	-0.070011471	0.044	negative
b9378889ef876f6252fa28d70ce9b2ce	1cb62a5cd3d87671b77707fcec2362ec	0.102002022	0.009	positive
b9378889ef876f6252fa28d70ce9b2ce	dd28283630ad951e61abc323246eb62f	0.092745345	0.014	positive
b9378889ef876f6252fa28d70ce9b2ce	66b0a42f14b4a5a0be4209d17a5f50bc	0.080517819	0.029	positive
b9378889ef876f6252fa28d70ce9b2ce	c63dfe4283032d6c3ed84dc525a5ca9f	-0.077008513	0.033	negative
b9378889ef876f6252fa28d70ce9b2ce	d7480440076a97fccecbb214fa857783	0.08395176	0.026	positive
b9378889ef876f6252fa28d70ce9b2ce	86a3262fad3bfa535de4042ba60fa844	0.075020783	0.037	positive
b9378889ef876f6252fa28d70ce9b2ce	3ec1e84a31bc35b72e691b97ec75dda2	-0.096109452	0.01	negative
b9378889ef876f6252fa28d70ce9b2ce	a989428fb812c967eac714ad97dba583	0.080344516	0.036	positive
b9378889ef876f6252fa28d70ce9b2ce	924808ff9c7fc7ac233c05e4fbe2ef39	0.075333743	0.034	positive
b9378889ef876f6252fa28d70ce9b2ce	641d108e9e3bf799fbead25744c385bc	-0.074079665	0.046	negative
b9378889ef876f6252fa28d70ce9b2ce	d3b9d82e52bba5cc9b354195dd0b100e	-0.08519062	0.024	negative
b9378889ef876f6252fa28d70ce9b2ce	45986d052a1fd2bebd635ae04ad55cc4	-0.078800156	0.022	negative
b9378889ef876f6252fa28d70ce9b2ce	58bea8142e3bc6f280b9884e4fbf3367	-0.075899616	0.038	negative
b9378889ef876f6252fa28d70ce9b2ce	57318ab080ddec87067b88c7b5378610	-0.093936028	0.009	negative
b9378889ef876f6252fa28d70ce9b2ce	87e9e8d22879b34f3529a45a8f65a720	0.074340311	0.04	positive
b9378889ef876f6252fa28d70ce9b2ce	59673976b7a3ea6b88a8508ffdce6dd1	0.078558923	0.029	positive
b9378889ef876f6252fa28d70ce9b2ce	a486a07d721ce5e9017119a86888af05	0.103528416	0.006	positive
b9378889ef876f6252fa28d70ce9b2ce	d8ad6a9408790a5883b8756cf3b7b6de	0.103004863	0.006	positive
b9378889ef876f6252fa28d70ce9b2ce	47e5958b2fd7112fd9dcba5680493649	-0.076049929	0.036	negative
b9378889ef876f6252fa28d70ce9b2ce	358a0edd8834769438dcbfe2d47e34c6	-0.073233199	0.035	negative
b18ec30fd19c7e39843f40c4cefcebdb	e2a54baffc3a20b45db928bd49407660	0.083749619	0.019	positive
b18ec30fd19c7e39843f40c4cefcebdb	78573b8b8c4109de50353421063fafbe	-0.08565763	0.014	negative
b18ec30fd19c7e39843f40c4cefcebdb	bad848d50597e450a0f7642d12fda423	-0.07576525	0.04	negative
b18ec30fd19c7e39843f40c4cefcebdb	2dad77f971850074caa5583de04e2ac9	-0.073246393	0.046	negative
b18ec30fd19c7e39843f40c4cefcebdb	17d5e3a4c16604de2def2953ad407352	0.128042663	0	positive
b18ec30fd19c7e39843f40c4cefcebdb	2f8df9314138bf3157485df82a029646	-0.087679346	0.017	negative
b18ec30fd19c7e39843f40c4cefcebdb	5903f532ac16de4cd2925792c24767d0	0.098237758	0.006	positive
b18ec30fd19c7e39843f40c4cefcebdb	3bab7d53b6edb816f9053c5a18b2ac4f	0.087538813	0.016	positive
b18ec30fd19c7e39843f40c4cefcebdb	2744b6862b5129aff3d8c8f8e17eed1c	-0.074988358	0.043	negative
b18ec30fd19c7e39843f40c4cefcebdb	0cbc7a2d7fdab092e9b613d9337eed9f	-0.082331738	0.018	negative
b18ec30fd19c7e39843f40c4cefcebdb	4b8bac9e50c0e9df1335ffa2f80e2ef4	0.10172172	0.006	positive
b18ec30fd19c7e39843f40c4cefcebdb	f2043a4834db371c08671ff2de19c81c	-0.101002031	0.004	negative
b18ec30fd19c7e39843f40c4cefcebdb	9f66805034ab284f2520d0fe371601c8	0.081977369	0.017	positive
b18ec30fd19c7e39843f40c4cefcebdb	782dcac867057a9de1a5126bf76763db	-0.075364668	0.048	negative
b18ec30fd19c7e39843f40c4cefcebdb	168156bd06d9c6539c11268756250be4	-0.079450004	0.028	negative
b18ec30fd19c7e39843f40c4cefcebdb	26e95f5f32e2b35b0d0714beb84d0279	-0.073935078	0.037	negative
b18ec30fd19c7e39843f40c4cefcebdb	2968de324b331ac6203dd59af0dc69e9	0.086561571	0.016	positive
b18ec30fd19c7e39843f40c4cefcebdb	7bad0af7b5281ef484aa7a2682af6674	-0.081567686	0.035	negative
b18ec30fd19c7e39843f40c4cefcebdb	5b17f17e8661e41c16b5b22577c71ce3	-0.072879171	0.047	negative
b18ec30fd19c7e39843f40c4cefcebdb	c18ff25dec417539691eb9a4704531c2	0.07497183	0.044	positive
b18ec30fd19c7e39843f40c4cefcebdb	230457d604735e34a0539b7e8100f9ea	-0.082462467	0.024	negative
b18ec30fd19c7e39843f40c4cefcebdb	4c5932397363127fe20d5e1f0040fc5c	0.10546401	0.006	positive
b18ec30fd19c7e39843f40c4cefcebdb	d8f64e221d6b1ae1fc2f075bb49362b2	0.077757464	0.036	positive
b18ec30fd19c7e39843f40c4cefcebdb	45c22f2a5ad83252dd95351accade1c9	-0.09354215	0.01	negative
b18ec30fd19c7e39843f40c4cefcebdb	61c66401786bb67712e9249d5835040c	-0.081876921	0.019	negative
b18ec30fd19c7e39843f40c4cefcebdb	cadfd08fe1b366d25752364816c246d6	0.093728104	0.009	positive
b18ec30fd19c7e39843f40c4cefcebdb	d0fa23de1247b5d30279b2b29eb243af	-0.072275446	0.049	negative
b18ec30fd19c7e39843f40c4cefcebdb	adf1b5104910dfd52fe4db414af65fd3	-0.098607358	0.01	negative
b18ec30fd19c7e39843f40c4cefcebdb	7f01fd249a5d5ec0f8063347ba0edcd9	0.093215535	0.012	positive
b18ec30fd19c7e39843f40c4cefcebdb	038323ff80cf612a379168fa9a6e9dab	-0.086224811	0.017	negative
b18ec30fd19c7e39843f40c4cefcebdb	073ce971fa5025db8d9c603c21e6e1c1	-0.070887838	0.048	negative
b18ec30fd19c7e39843f40c4cefcebdb	b60ff7337c2d338e2589aca9b52a390f	-0.088084855	0.016	negative
b18ec30fd19c7e39843f40c4cefcebdb	e049931e755d48d15d0fc35d682e7cbc	-0.08200669	0.032	negative
b18ec30fd19c7e39843f40c4cefcebdb	bf32eb40a4f3a0e5b6ebd0c79ab04088	0.088714063	0.015	positive
b18ec30fd19c7e39843f40c4cefcebdb	3a4abaa2ed08e6ba36d2f7a1dec6ca62	0.076388539	0.035	positive
b18ec30fd19c7e39843f40c4cefcebdb	9f83913a3dcfccffc3cd0c00aa957460	-0.097057888	0.004	negative
b18ec30fd19c7e39843f40c4cefcebdb	bf49339b0a5132f701aad9228c9b9097	-0.070081208	0.048	negative
b18ec30fd19c7e39843f40c4cefcebdb	7d3c2bd140d85d29c1c3b625ab0b01b3	-0.091091889	0.01	negative
b18ec30fd19c7e39843f40c4cefcebdb	e658218acd52d0e874dd0287af114c52	-0.07555849	0.041	negative
b18ec30fd19c7e39843f40c4cefcebdb	1ba4c5723a31daf7787ead273d1d0b83	-0.081794563	0.019	negative
b18ec30fd19c7e39843f40c4cefcebdb	833fe4fa09a9446efe3e227a6bb17eec	-0.115154775	0	negative
b18ec30fd19c7e39843f40c4cefcebdb	e1452a52b393d8483cdcb08c77b56776	-0.072337694	0.048	negative
b18ec30fd19c7e39843f40c4cefcebdb	ecbe88bbb325dd098897f00894138648	-0.109704792	0.003	negative
b18ec30fd19c7e39843f40c4cefcebdb	f16a8717be5b824b888d87e3bbc532eb	-0.113416709	0	negative
b18ec30fd19c7e39843f40c4cefcebdb	57318ab080ddec87067b88c7b5378610	0.079227476	0.027	positive
b18ec30fd19c7e39843f40c4cefcebdb	72f2383fff1a24dde958422cb34ff6fa	-0.101035403	0.007	negative
b18ec30fd19c7e39843f40c4cefcebdb	b75001bbb74059b4bf69828fc990c1ed	-0.076699393	0.032	negative
b18ec30fd19c7e39843f40c4cefcebdb	f1006dad506f91392604160e32e14141	-0.082150606	0.029	negative
b18ec30fd19c7e39843f40c4cefcebdb	8d78b3f3075c6fe15f31dc4628181f05	0.077696169	0.035	positive
281a01ff4277e258980c6c505a19b03a	e2a54baffc3a20b45db928bd49407660	-0.085235737	0.022	negative
281a01ff4277e258980c6c505a19b03a	fb1fee6e30a85623ff0fd8fc5de9e9f7	-0.105144618	0.005	negative
281a01ff4277e258980c6c505a19b03a	542910efde8ec977fe3536bd39cf682f	-0.0820773	0.024	negative
281a01ff4277e258980c6c505a19b03a	928448588d0740caf466fc6c68921397	-0.090290331	0.018	negative
281a01ff4277e258980c6c505a19b03a	bd57e75e09461a1e3971a1a6c461a9a8	-0.075631451	0.04	negative
281a01ff4277e258980c6c505a19b03a	f44ca7a106f962e600ae6d3c3fcba702	0.092117431	0.01	positive
281a01ff4277e258980c6c505a19b03a	8b0c46bb10df7e9cf7c09838f6e40c42	0.075258986	0.037	positive
281a01ff4277e258980c6c505a19b03a	6c42e44da35b2ed7695e2c4c1916c958	-0.077592252	0.022	negative
281a01ff4277e258980c6c505a19b03a	978b5f1f4e1850d92133f4653708c9e0	-0.078701627	0.032	negative
281a01ff4277e258980c6c505a19b03a	c9010efaa897754d8adf46f054e5143b	-0.084173675	0.024	negative
281a01ff4277e258980c6c505a19b03a	f2043a4834db371c08671ff2de19c81c	-0.098599747	0.009	negative
281a01ff4277e258980c6c505a19b03a	ab908df7869a59cc37b4235c845b8196	-0.128546543	0	negative
281a01ff4277e258980c6c505a19b03a	0a761fe399202294a9b013553b5d11a3	-0.075657655	0.035	negative
281a01ff4277e258980c6c505a19b03a	96c8d707a21d0900157a0889d186a82d	-0.0838916	0.018	negative
281a01ff4277e258980c6c505a19b03a	23b62aa60082af3ee772bbc09af84809	0.092655895	0.007	positive
281a01ff4277e258980c6c505a19b03a	fb75022667ae8337b734579d6514c846	0.07946012	0.022	positive
281a01ff4277e258980c6c505a19b03a	2c00b900bb3974c545de513f5f5944f4	-0.072413575	0.047	negative
281a01ff4277e258980c6c505a19b03a	721ba4a758c36a4eebbbfb0ff799f6f1	-0.077808367	0.034	negative
281a01ff4277e258980c6c505a19b03a	d29f0925384a67968edf734b2c1575b4	-0.108129668	0.002	negative
281a01ff4277e258980c6c505a19b03a	fb3333c743d9e712d5afb47ac86b8cd7	0.085618991	0.02	positive
281a01ff4277e258980c6c505a19b03a	2cad0f24b0492d210d5bf817e1bbc262	0.087148632	0.023	positive
281a01ff4277e258980c6c505a19b03a	ab60848c9fba0bf0e38624ad3c207314	-0.079197855	0.03	negative
281a01ff4277e258980c6c505a19b03a	5ae71275bf78d42c94b7d897f7c8e360	-0.082883812	0.016	negative
281a01ff4277e258980c6c505a19b03a	2b5f3ccb9bcdc5575bf98c37107a129c	-0.073716477	0.04	negative
281a01ff4277e258980c6c505a19b03a	40a7795e50e38d7222f70774de4e7364	0.098388558	0.003	positive
281a01ff4277e258980c6c505a19b03a	083337a71038db13266686afffa39df2	0.097579892	0.004	positive
281a01ff4277e258980c6c505a19b03a	844e2ee2844d8f81b3090a006de766dc	-0.072572028	0.043	negative
281a01ff4277e258980c6c505a19b03a	ecdb364322ff2edc2f02faf09633c3b2	-0.091116094	0.012	negative
281a01ff4277e258980c6c505a19b03a	9b8414b323694112d8dfca068633a18f	0.078397891	0.037	positive
281a01ff4277e258980c6c505a19b03a	a4b70725be20acf5288d41ec2c21c15f	0.100823756	0.001	positive
281a01ff4277e258980c6c505a19b03a	0d23b026076404500785facc742e7de0	-0.072852101	0.046	negative
281a01ff4277e258980c6c505a19b03a	7a04a6dee947bc0e87058ad9e4b44bf8	-0.089431457	0.014	negative
281a01ff4277e258980c6c505a19b03a	053e0365ae7d249289ca0b9f45ea2964	0.087906046	0.012	positive
281a01ff4277e258980c6c505a19b03a	7f01fd249a5d5ec0f8063347ba0edcd9	-0.107042147	0.004	negative
281a01ff4277e258980c6c505a19b03a	bff3fb0615513089a56848759abe766a	0.088979034	0.015	positive
281a01ff4277e258980c6c505a19b03a	87935bfc4d3614de576656d1ba85caba	-0.105086091	0.003	negative
281a01ff4277e258980c6c505a19b03a	af128d5ec938d765e4c10522975b5355	0.073504196	0.046	positive
281a01ff4277e258980c6c505a19b03a	79de96a08cec288b162fdb88f9231646	-0.074723528	0.039	negative
281a01ff4277e258980c6c505a19b03a	72da5298d20e559b31bb33a250505d39	0.087463249	0.02	positive
281a01ff4277e258980c6c505a19b03a	49fd4f5c0231a3b1317e61be186c10fb	0.093034407	0.014	positive
281a01ff4277e258980c6c505a19b03a	76562eb10e95a4c4543e0f3d5bc65cc5	-0.092776743	0.017	negative
281a01ff4277e258980c6c505a19b03a	7406704948d849e6178852e57532468f	-0.084997278	0.022	negative
281a01ff4277e258980c6c505a19b03a	213b7971a644fb147259f5920ea70b57	0.113706598	0.004	positive
281a01ff4277e258980c6c505a19b03a	d69dd68656add779042ee5ea127acfa9	0.089451617	0.012	positive
281a01ff4277e258980c6c505a19b03a	2084d0eb587538625ad7af11cf7243ee	0.108216464	0.003	positive
281a01ff4277e258980c6c505a19b03a	921aa85d8751446ed42033bbbd95fc18	0.077729663	0.034	positive
281a01ff4277e258980c6c505a19b03a	dcc864202a6c462704cda8cd77c2a446	0.087231694	0.02	positive
281a01ff4277e258980c6c505a19b03a	8e92a54cb519f7f1e3d2f2ac83ef3b45	-0.089299793	0.017	negative
281a01ff4277e258980c6c505a19b03a	d7b36149d40052b9c7c7735eff7ca401	-0.084932616	0.021	negative
281a01ff4277e258980c6c505a19b03a	57318ab080ddec87067b88c7b5378610	-0.095581224	0.011	negative
281a01ff4277e258980c6c505a19b03a	7c00fe8c5a43bac6c2315555f6c5a265	-0.08910316	0.016	negative
281a01ff4277e258980c6c505a19b03a	cfc925ce3049ec6eefcd65085c3cfac8	-0.100820556	0.009	negative
281a01ff4277e258980c6c505a19b03a	245ac6ce18272458b9ce2a03c6243936	-0.072413131	0.046	negative
281a01ff4277e258980c6c505a19b03a	8f6ca2743b048d4643a2a93a2826c7c2	-0.115022156	0.003	negative
281a01ff4277e258980c6c505a19b03a	33bbb3306f29b3cadd370c3921808420	-0.072656541	0.048	negative
281a01ff4277e258980c6c505a19b03a	92525595e59199aa06264a99a218467d	-0.103579794	0.003	negative
281a01ff4277e258980c6c505a19b03a	aed02b7eae96a47963e264394f733c32	-0.078662163	0.033	negative
281a01ff4277e258980c6c505a19b03a	e8a146b620f3c8b9c63b23de4a4d226d	-0.08662825	0.02	negative
281a01ff4277e258980c6c505a19b03a	b01413a0a5f46be61f50695c39d362fe	0.081628167	0.04	positive
6056a5063f9390befcf2a09b1ad3d9ad	69fb0b3f51e7d548588be9c65841f97f	-0.077428107	0.041	negative
6056a5063f9390befcf2a09b1ad3d9ad	b3e7402797a57d6833382ef70c22e0b5	-0.092612112	0.013	negative
6056a5063f9390befcf2a09b1ad3d9ad	babebcb459797342c4801cc1249ac1a3	-0.075811492	0.04	negative
6056a5063f9390befcf2a09b1ad3d9ad	12afc521d762c012989393a8c97eaba4	0.075864562	0.036	positive
6056a5063f9390befcf2a09b1ad3d9ad	ff135b164413b976a8842395bbf27489	-0.083044324	0.026	negative
6056a5063f9390befcf2a09b1ad3d9ad	64d9ea72e66130afe29415f66716e1c7	-0.100253965	0.007	negative
6056a5063f9390befcf2a09b1ad3d9ad	3325904d599497d335a3a821e4b62ba5	0.078472597	0.037	positive
6056a5063f9390befcf2a09b1ad3d9ad	5b6075ec12089a8d5365523ed578421e	-0.09558697	0.009	negative
6056a5063f9390befcf2a09b1ad3d9ad	074768d9c8b856c6233db9c11c3ab09a	-0.08452809	0.02	negative
6056a5063f9390befcf2a09b1ad3d9ad	3f85202f79bd4d7da4cbe8f3cb497ff6	-0.114442706	0.006	negative
6056a5063f9390befcf2a09b1ad3d9ad	9bb96582a5fd17df862fbd322c298050	-0.099551791	0.003	negative
6056a5063f9390befcf2a09b1ad3d9ad	d10b0fe92346a5e602b84d6d6beda4c2	0.099775847	0.008	positive
6056a5063f9390befcf2a09b1ad3d9ad	94e501f4ccfc0b329da5b937aec93481	0.082914521	0.031	positive
6056a5063f9390befcf2a09b1ad3d9ad	8b53c3ada32a4763d7ed3d8b78dc6469	-0.080381891	0.029	negative
6056a5063f9390befcf2a09b1ad3d9ad	8752d61e285b5418ccc0c7a6572f79a4	-0.0922046	0.016	negative
6056a5063f9390befcf2a09b1ad3d9ad	2b61cadb96abe5254fff5de3f4a08aee	-0.092996456	0.014	negative
6056a5063f9390befcf2a09b1ad3d9ad	1cc82975b6880c6c793472dc5c942903	-0.102011141	0.006	negative
6056a5063f9390befcf2a09b1ad3d9ad	c39bd3c9a8e8e991fac2ff591ee90fc3	-0.075228965	0.038	negative
6056a5063f9390befcf2a09b1ad3d9ad	3b8cb7270190c14c025d02189f729fb4	-0.085123649	0.025	negative
6056a5063f9390befcf2a09b1ad3d9ad	feed7387bb25d812e1ac7e96264e6b81	-0.07159375	0.047	negative
6056a5063f9390befcf2a09b1ad3d9ad	3de5c893a1b2bd04d3531f4ba70d7b58	-0.090558751	0.02	negative
6056a5063f9390befcf2a09b1ad3d9ad	0d3885cbdd0493df72bb73526ee3dc99	-0.07758412	0.032	negative
6056a5063f9390befcf2a09b1ad3d9ad	c0d556b93462fa86806f9b1d4f5a9195	-0.084570543	0.018	negative
6056a5063f9390befcf2a09b1ad3d9ad	d0edceec23d40b7d29857bcabdc126f0	-0.081657465	0.026	negative
6056a5063f9390befcf2a09b1ad3d9ad	4137fa8040ccebc13f6ff8c7ec5e081e	-0.084364205	0.027	negative
6056a5063f9390befcf2a09b1ad3d9ad	61446cbdf03f35d9b67608cfc1a5a883	-0.080716865	0.036	negative
6056a5063f9390befcf2a09b1ad3d9ad	8b1a6c154b29cf1befee8c98a2c41628	-0.073279453	0.045	negative
6056a5063f9390befcf2a09b1ad3d9ad	49eeae3c90d4b0249b70e2380aea6527	0.082137548	0.025	positive
6056a5063f9390befcf2a09b1ad3d9ad	8a4d2a41afe54202dc90ccda6a645eed	0.073006875	0.047	positive
6056a5063f9390befcf2a09b1ad3d9ad	f5431c6613c39602bc298f88a287e292	0.077586023	0.034	positive
6056a5063f9390befcf2a09b1ad3d9ad	e829c9fcd49187199a41283eb8d4e936	-0.086090334	0.018	negative
6056a5063f9390befcf2a09b1ad3d9ad	89bfb60a3db77f1bc08b6fe59bbdee9f	-0.081507514	0.022	negative
6056a5063f9390befcf2a09b1ad3d9ad	a78d46fb46f79c9316d7fef94224fb0f	-0.10625836	0.005	negative
6056a5063f9390befcf2a09b1ad3d9ad	8992b5aae6d929bdbde3044bc69d92ab	-0.076991668	0.04	negative
6056a5063f9390befcf2a09b1ad3d9ad	faf5da40c2e7184aea5ed96ca26b994c	-0.082008886	0.024	negative
6056a5063f9390befcf2a09b1ad3d9ad	da0550c770aaee491f4fe78bcdfc7b9c	0.089142068	0.013	positive
6056a5063f9390befcf2a09b1ad3d9ad	a2f756564112ee794ee5c3352d08a898	0.074899134	0.025	positive
6056a5063f9390befcf2a09b1ad3d9ad	559027936d082ed245fa404edcaea30a	-0.075276373	0.046	negative
6056a5063f9390befcf2a09b1ad3d9ad	1f15b7e5ad004b60c3dd1ba610a61436	-0.094895486	0.012	negative
6056a5063f9390befcf2a09b1ad3d9ad	9537f9857d591ea0488d8303c3e8f3b9	0.087801806	0.027	positive
6056a5063f9390befcf2a09b1ad3d9ad	28b57615c0011cf36f328a944099cbaf	-0.07099325	0.046	negative
6056a5063f9390befcf2a09b1ad3d9ad	41973b19db96a068d9743f02bda90adf	-0.075518653	0.04	negative
6056a5063f9390befcf2a09b1ad3d9ad	073ce971fa5025db8d9c603c21e6e1c1	-0.077850179	0.035	negative
6056a5063f9390befcf2a09b1ad3d9ad	e8aae9ce06c5072cd0d16b7569baa967	0.084116499	0.016	positive
6056a5063f9390befcf2a09b1ad3d9ad	1d1bea5f1f6c007e690daf8402d2f20c	-0.071800034	0.045	negative
6056a5063f9390befcf2a09b1ad3d9ad	51c53019ae9fdf68af31dbedf7e50d1e	0.080918673	0.027	positive
6056a5063f9390befcf2a09b1ad3d9ad	bf49339b0a5132f701aad9228c9b9097	0.071749235	0.048	positive
6056a5063f9390befcf2a09b1ad3d9ad	146a555fa249199b69b25ae2d601dd25	0.074542607	0.048	positive
6056a5063f9390befcf2a09b1ad3d9ad	2dd91f2748fd22207f8688bd9773d40c	0.083737635	0.02	positive
6056a5063f9390befcf2a09b1ad3d9ad	8875071910f5707f292611ed989f2294	0.111004354	0.004	positive
6056a5063f9390befcf2a09b1ad3d9ad	16c8b78f5a61b94ce5641fd6cdbd16c3	-0.083871522	0.028	negative
6056a5063f9390befcf2a09b1ad3d9ad	8ede1ae16f24a4545c30ffe3cc53c723	-0.080645768	0.013	negative
6056a5063f9390befcf2a09b1ad3d9ad	f0a31ee51e2f16bf834c1fa236f4c589	-0.080103428	0.025	negative
6056a5063f9390befcf2a09b1ad3d9ad	1bfeebcebd80aa78a9b003376c5e856e	-0.080187002	0.032	negative
6056a5063f9390befcf2a09b1ad3d9ad	cc79e36d8700893de8e99545682a1e12	0.071597154	0.044	positive
6056a5063f9390befcf2a09b1ad3d9ad	57318ab080ddec87067b88c7b5378610	0.080499823	0.02	positive
6056a5063f9390befcf2a09b1ad3d9ad	4d3ffeee7ddbdb8a0e4b669b00950874	-0.082886708	0.017	negative
6056a5063f9390befcf2a09b1ad3d9ad	a63a2a83d130d09f4e3ef3d3a4057a7c	0.084412735	0.018	positive
6056a5063f9390befcf2a09b1ad3d9ad	171e63e2650f00c17b6442ab54a0303d	-0.07325523	0.042	negative
6056a5063f9390befcf2a09b1ad3d9ad	d5fe91a7116cde501858aae103828ac7	0.077234353	0.033	positive
6056a5063f9390befcf2a09b1ad3d9ad	599692dd65dfd018aca6c38f1d433aae	0.075881688	0.029	positive
6056a5063f9390befcf2a09b1ad3d9ad	00c4a7ef8e4055db6f72401c4e7cd34c	0.083534291	0.028	positive
6056a5063f9390befcf2a09b1ad3d9ad	7b9b4a2814db43bc94e3f3de3cbfd8c8	-0.080220289	0.031	negative
6056a5063f9390befcf2a09b1ad3d9ad	22afb1878f4c3ef0ff88078a8146945b	0.093807948	0.009	positive
6056a5063f9390befcf2a09b1ad3d9ad	e8a146b620f3c8b9c63b23de4a4d226d	-0.086979818	0.013	negative
e2a54baffc3a20b45db928bd49407660	2c191f15c90a6ad8db0d6266b6803f48	-0.079293183	0.043	negative
e2a54baffc3a20b45db928bd49407660	a4ba3c51f08dcc422c4f00ee5aa0c07e	-0.103110185	0.002	negative
e2a54baffc3a20b45db928bd49407660	ddf0a7845c7784c843bcfe6abdf123bf	-0.103956497	0.009	negative
e2a54baffc3a20b45db928bd49407660	1214068b4eb59ef0a72d2f4cee068569	0.088005754	0.019	positive
e2a54baffc3a20b45db928bd49407660	05230d8bd02d67471bc1284a803742d8	-0.094240288	0.011	negative
e2a54baffc3a20b45db928bd49407660	424287a4dc250fd60c7326fd782bd1ed	-0.082095576	0.028	negative
e2a54baffc3a20b45db928bd49407660	2e83fead34a361cf17589133da2930ab	-0.073374363	0.038	negative
e2a54baffc3a20b45db928bd49407660	f709589100082b341f7cfa78408728d8	-0.092264236	0.016	negative
e2a54baffc3a20b45db928bd49407660	6c39c155ff6ae33f4a5899c3cada5b59	-0.108989155	0.002	negative
e2a54baffc3a20b45db928bd49407660	0762f7364c885cfbcb405bd9cc6609c2	0.084570161	0.019	positive
e2a54baffc3a20b45db928bd49407660	25ab52aa6eb0d0baa81056c7c57c3360	-0.083550247	0.021	negative
e2a54baffc3a20b45db928bd49407660	8752d61e285b5418ccc0c7a6572f79a4	0.105067974	0.004	positive
e2a54baffc3a20b45db928bd49407660	b55e11e34e85d7ec10dc0d48d6952901	-0.074016365	0.045	negative
e2a54baffc3a20b45db928bd49407660	e8e15b8ef0004cb9d7113a7c72b4d939	0.085013443	0.022	positive
e2a54baffc3a20b45db928bd49407660	f1edb8029223d878468858e407d668f9	0.082221237	0.023	positive
e2a54baffc3a20b45db928bd49407660	b6edc199d2eb441935279a2796c01d84	-0.075662884	0.046	negative
e2a54baffc3a20b45db928bd49407660	5540f45ca5a2da30cee86e7ae040d773	-0.077988738	0.039	negative
e2a54baffc3a20b45db928bd49407660	9afadfae5af13c0e828a530ae0f7dbc5	0.080647765	0.029	positive
e2a54baffc3a20b45db928bd49407660	b51d803e2910dac9ddc53429d30be98b	0.088440184	0.021	positive
e2a54baffc3a20b45db928bd49407660	494a1d6df5b925094bf692b0cbd9f2c5	0.138856817	0	positive
e2a54baffc3a20b45db928bd49407660	4137fa8040ccebc13f6ff8c7ec5e081e	0.073296202	0.044	positive
e2a54baffc3a20b45db928bd49407660	481869b43bcd8eff33db96db12077a4b	-0.088319813	0.01	negative
e2a54baffc3a20b45db928bd49407660	518423c7e19b5d9d83cea29fdb9c9154	0.089711218	0.012	positive
e2a54baffc3a20b45db928bd49407660	de6c85f56adacb1b79874ed791f596be	-0.109284362	0.004	negative
e2a54baffc3a20b45db928bd49407660	fecda6c34c46e84650d972c377285a5c	-0.085843222	0.029	negative
e2a54baffc3a20b45db928bd49407660	68df9c15612fe5f1f0629402df969445	-0.082905647	0.024	negative
e2a54baffc3a20b45db928bd49407660	96c8d707a21d0900157a0889d186a82d	0.134573256	0	positive
e2a54baffc3a20b45db928bd49407660	1cb919b52272823be2e681bd7f5f1f3c	-0.078222294	0.029	negative
e2a54baffc3a20b45db928bd49407660	a2a6e03cc723a2493ea8eedd920569f3	-0.072820484	0.048	negative
e2a54baffc3a20b45db928bd49407660	34a98f31fd7e1d9b4dafebe52eaecfbc	-0.079140702	0.032	negative
e2a54baffc3a20b45db928bd49407660	fa9b3b8f6ec4fa9b2ba71bd089939e47	-0.080365889	0.035	negative
e2a54baffc3a20b45db928bd49407660	3e8cf843ae1e99d8a13f65659dcc103d	0.081295499	0.038	positive
e2a54baffc3a20b45db928bd49407660	f160ce5324d9b2cdba380a2b9aba59c8	-0.122849796	0.001	negative
e2a54baffc3a20b45db928bd49407660	2cbf6042d658c39ea0f5c5af3bc9c1fa	0.082123949	0.028	positive
e2a54baffc3a20b45db928bd49407660	3385475ef389c385a7d77632443ac3be	0.074452507	0.035	positive
e2a54baffc3a20b45db928bd49407660	de55f4bef3341f69cda59b8dada2bf6a	-0.083172922	0.027	negative
e2a54baffc3a20b45db928bd49407660	9289b02fc8a1034232fe4f838c6729ca	-0.077523242	0.038	negative
e2a54baffc3a20b45db928bd49407660	7e47661d381ded863b05f08df15614a5	-0.086802211	0.019	negative
e2a54baffc3a20b45db928bd49407660	c63dfe4283032d6c3ed84dc525a5ca9f	-0.08182637	0.017	negative
e2a54baffc3a20b45db928bd49407660	16fc21c92e59eb2bd677d9a1760b1280	0.075250114	0.045	positive
e2a54baffc3a20b45db928bd49407660	34712446df278f8b51799b415f38c1c8	-0.082987756	0.023	negative
e2a54baffc3a20b45db928bd49407660	0298bb08931bb413682eb0fb8a79c942	0.074080077	0.034	positive
e2a54baffc3a20b45db928bd49407660	289551ef819b129684eaf476bfb08768	-0.078331353	0.025	negative
e2a54baffc3a20b45db928bd49407660	3ec1e84a31bc35b72e691b97ec75dda2	-0.082467998	0.024	negative
e2a54baffc3a20b45db928bd49407660	f20c157d201db5f2de7157bdaff68805	-0.107206619	0.007	negative
e2a54baffc3a20b45db928bd49407660	d69dd68656add779042ee5ea127acfa9	0.076423759	0.041	positive
e2a54baffc3a20b45db928bd49407660	cb45458e1a4bd238d9c21cb38318544c	-0.112306059	0.003	negative
e2a54baffc3a20b45db928bd49407660	7bd18a4bb11d32d44eae2d1ef9f7c547	-0.083555178	0.024	negative
e2a54baffc3a20b45db928bd49407660	45dc6e7b28fd8f00a4ba85b0576267ca	-0.080337939	0.025	negative
e2a54baffc3a20b45db928bd49407660	2ee2a881df9e966d3dcf6c73d4d15627	-0.092890924	0.012	negative
e2a54baffc3a20b45db928bd49407660	550c4af666566998690fb40a85516b7d	0.076438149	0.04	positive
e2a54baffc3a20b45db928bd49407660	d371a1173c9b2699edaac41723c142cc	-0.082472714	0.025	negative
e2a54baffc3a20b45db928bd49407660	a719d1de69529d2bb061c16a6c975516	-0.07673837	0.039	negative
e2a54baffc3a20b45db928bd49407660	358a0edd8834769438dcbfe2d47e34c6	0.077483603	0.035	positive
e2a54baffc3a20b45db928bd49407660	327b80c00bc23f4ea7fc8d06a06b030b	0.112239992	0.001	positive
e2a54baffc3a20b45db928bd49407660	467bc14dbceef2e3de290297f4abb60b	-0.083114341	0.017	negative
36c835ed43aad627090eec7890bb2289	608d07bcb58d986d9254d2f09ba074e7	-0.080552628	0.024	negative
36c835ed43aad627090eec7890bb2289	8b6f59ad6546c738d25f0156d82ea558	-0.075438886	0.042	negative
36c835ed43aad627090eec7890bb2289	14435005f13d7491e33fd62e414d62e2	-0.081830503	0.025	negative
36c835ed43aad627090eec7890bb2289	bad848d50597e450a0f7642d12fda423	-0.080238277	0.035	negative
36c835ed43aad627090eec7890bb2289	55542d914163324c683e57d8b4fe3f2b	0.080813826	0.029	positive
36c835ed43aad627090eec7890bb2289	6db64f3680e7d5aaf757a3893a650520	0.099887064	0.009	positive
36c835ed43aad627090eec7890bb2289	d48890ec11b15b8ab705a226da1c1a74	-0.105669914	0.002	negative
36c835ed43aad627090eec7890bb2289	17d5e3a4c16604de2def2953ad407352	-0.07355489	0.04	negative
36c835ed43aad627090eec7890bb2289	c1d0c3158a0a4e21191adc4d7c7a3d12	-0.074306739	0.043	negative
36c835ed43aad627090eec7890bb2289	fd73b07f0ad432a1de36f0a95cc3ee7c	0.072528845	0.043	positive
36c835ed43aad627090eec7890bb2289	2e83fead34a361cf17589133da2930ab	-0.081215541	0.032	negative
36c835ed43aad627090eec7890bb2289	bce86e1a954d40c22a6973c598f9ab5e	-0.072504447	0.039	negative
36c835ed43aad627090eec7890bb2289	ed8fcf3ce8ac4a234d737154505d0dfb	0.090801694	0.016	positive
36c835ed43aad627090eec7890bb2289	d7a93d8ebaa32150534f889eada36656	0.087206417	0.014	positive
36c835ed43aad627090eec7890bb2289	53b6db50b3361a9c731b4bdee70187ac	0.083082353	0.024	positive
36c835ed43aad627090eec7890bb2289	31071f97c7f1bf93f4b1da919ce272d8	0.075968195	0.037	positive
36c835ed43aad627090eec7890bb2289	067162621de5a3dd3d0bf38e8a31d72d	0.094646372	0.01	positive
36c835ed43aad627090eec7890bb2289	b6edc199d2eb441935279a2796c01d84	0.089433666	0.014	positive
36c835ed43aad627090eec7890bb2289	2cbb42e70e975316fdfaac5fa2d17c99	0.084559405	0.018	positive
36c835ed43aad627090eec7890bb2289	2d1affbb6cc92f58d259aeabd3b3facf	0.079916252	0.036	positive
36c835ed43aad627090eec7890bb2289	b40ad3a8c0f9874ee974b6e43dad0b71	-0.074679511	0.043	negative
36c835ed43aad627090eec7890bb2289	49eeae3c90d4b0249b70e2380aea6527	-0.074087326	0.042	negative
36c835ed43aad627090eec7890bb2289	1cb919b52272823be2e681bd7f5f1f3c	0.084332024	0.019	positive
36c835ed43aad627090eec7890bb2289	f648ac4735008524587f8a75708c46c4	0.08179312	0.023	positive
36c835ed43aad627090eec7890bb2289	dee03fc73d69a1b44804d5b1c15d89f6	-0.084728104	0.011	negative
36c835ed43aad627090eec7890bb2289	f34e10c0c0c6e8339c349e9d5381eec2	0.09445864	0.021	positive
36c835ed43aad627090eec7890bb2289	38a3fb3ed024edbf08a3e9d78000cd63	-0.085149544	0.033	negative
36c835ed43aad627090eec7890bb2289	8a9536a7b50bbca46291fb9d60ba785c	-0.07351532	0.045	negative
36c835ed43aad627090eec7890bb2289	eda77ca47c4f3298cab8f409c229a3fa	0.082094468	0.033	positive
36c835ed43aad627090eec7890bb2289	ab7584540447560aee93c1217fc2f440	-0.078064932	0.034	negative
36c835ed43aad627090eec7890bb2289	072a4b26fd91a85643921d3d98dcafbf	0.078388386	0.041	positive
36c835ed43aad627090eec7890bb2289	ec65574b5928cf10ebae725b312860e3	-0.119770292	0.001	negative
36c835ed43aad627090eec7890bb2289	8cfa53817e6648b97ab8888ba2080ad4	0.068813104	0.041	positive
36c835ed43aad627090eec7890bb2289	af128d5ec938d765e4c10522975b5355	-0.080546255	0.031	negative
36c835ed43aad627090eec7890bb2289	ce23de85c56f1785b536937c054b8271	-0.080554473	0.029	negative
36c835ed43aad627090eec7890bb2289	213b7971a644fb147259f5920ea70b57	-0.080313033	0.028	negative
36c835ed43aad627090eec7890bb2289	6a5cf233ea311d9c7be7a48c5820fb73	-0.071397496	0.03	negative
36c835ed43aad627090eec7890bb2289	979fdc99ebb099b6bba7605c390c1e75	0.073700871	0.039	positive
36c835ed43aad627090eec7890bb2289	92e02abe0d8f53f85c232706719fc23c	-0.072042986	0.039	negative
36c835ed43aad627090eec7890bb2289	10d4fe8d777ccdef722aea433dfab6e2	0.093129719	0.014	positive
36c835ed43aad627090eec7890bb2289	16c8b78f5a61b94ce5641fd6cdbd16c3	0.079598473	0.028	positive
36c835ed43aad627090eec7890bb2289	73968ebadf74772b2ea76585b05378f5	-0.093197004	0.01	negative
36c835ed43aad627090eec7890bb2289	4d3ffeee7ddbdb8a0e4b669b00950874	-0.099182493	0.005	negative
36c835ed43aad627090eec7890bb2289	54aef5ab006cffb38f917d4171b6c104	-0.095579053	0.009	negative
36c835ed43aad627090eec7890bb2289	eaa0fbd8274af56fa07430cc70885ffc	0.08314225	0.019	positive
36c835ed43aad627090eec7890bb2289	c926d4236abc654827bbda2e26af2c38	0.092489257	0.011	positive
36c835ed43aad627090eec7890bb2289	feab7b3b22130dde6d75f9426af1a995	0.125541582	0	positive
36c835ed43aad627090eec7890bb2289	31c7d278feb347ee23cbd2878ec7149f	-0.08501491	0.021	negative
36c835ed43aad627090eec7890bb2289	5f040911891ce65eac230f4afd2ede1c	0.075174771	0.031	positive
36c835ed43aad627090eec7890bb2289	f3b584bcc83da302b2191efb20cd450d	-0.077916529	0.034	negative
36c835ed43aad627090eec7890bb2289	7bafbdf4ba30868cb70308db662bba8a	-0.07181958	0.045	negative
bfeb1271e1d15b1d23ebbacfa5e534f6	36b80ec2b6a990b26773e3503c34c4e3	-0.078147692	0.037	negative
bfeb1271e1d15b1d23ebbacfa5e534f6	1b4e6a6aecfbfcfb60b876afff036126	-0.096369388	0.012	negative
bfeb1271e1d15b1d23ebbacfa5e534f6	3f2f93da09843f1e048fc38fd8e70c5b	0.084507345	0.02	positive
bfeb1271e1d15b1d23ebbacfa5e534f6	3d0cf8132ed279d505798e94da7c9713	0.075803456	0.037	positive
bfeb1271e1d15b1d23ebbacfa5e534f6	8b0c46bb10df7e9cf7c09838f6e40c42	0.074868019	0.039	positive
bfeb1271e1d15b1d23ebbacfa5e534f6	f3cc946bea26d2418801f5816dac04fb	-0.071912425	0.039	negative
bfeb1271e1d15b1d23ebbacfa5e534f6	f1edb8029223d878468858e407d668f9	-0.084054661	0.027	negative
bfeb1271e1d15b1d23ebbacfa5e534f6	624d695c86c117bafba5d5f8a217a239	-0.126328969	0.001	negative
bfeb1271e1d15b1d23ebbacfa5e534f6	98e988cf532fd7df4545bcd5a1394180	-0.079302893	0.032	negative
bfeb1271e1d15b1d23ebbacfa5e534f6	2968de324b331ac6203dd59af0dc69e9	0.075923279	0.039	positive
bfeb1271e1d15b1d23ebbacfa5e534f6	b112f1f8d609f9de96927e9bd017dbc0	-0.092332435	0.006	negative
bfeb1271e1d15b1d23ebbacfa5e534f6	5b17f17e8661e41c16b5b22577c71ce3	-0.084961673	0.019	negative
bfeb1271e1d15b1d23ebbacfa5e534f6	c18ff25dec417539691eb9a4704531c2	0.111023209	0.003	positive
bfeb1271e1d15b1d23ebbacfa5e534f6	c8caea1320346657d28f0728e145639a	-0.112320243	0.003	negative
bfeb1271e1d15b1d23ebbacfa5e534f6	41db146a3160904ca11be7205e85ff6f	-0.071157478	0.048	negative
bfeb1271e1d15b1d23ebbacfa5e534f6	49eeae3c90d4b0249b70e2380aea6527	-0.094579241	0.01	negative
bfeb1271e1d15b1d23ebbacfa5e534f6	617822be1b372d839aa628468691159a	0.083359162	0.027	positive
bfeb1271e1d15b1d23ebbacfa5e534f6	e5cdb86b653922a8b1c0ef1e5462dde0	-0.074719835	0.037	negative
bfeb1271e1d15b1d23ebbacfa5e534f6	afedf759f42028885fbe3907d76ebe21	-0.073157375	0.046	negative
bfeb1271e1d15b1d23ebbacfa5e534f6	03f2e1b210db7a239043dfb51fcdbb3b	0.093111151	0.016	positive
bfeb1271e1d15b1d23ebbacfa5e534f6	dee03fc73d69a1b44804d5b1c15d89f6	0.074510602	0.04	positive
bfeb1271e1d15b1d23ebbacfa5e534f6	4c5932397363127fe20d5e1f0040fc5c	-0.083209613	0.021	negative
bfeb1271e1d15b1d23ebbacfa5e534f6	c9daa4adbb48de950326b9a7beb53e56	-0.107417226	0.003	negative
bfeb1271e1d15b1d23ebbacfa5e534f6	5ae71275bf78d42c94b7d897f7c8e360	0.087861309	0.011	positive
bfeb1271e1d15b1d23ebbacfa5e534f6	61c66401786bb67712e9249d5835040c	0.099214047	0.005	positive
bfeb1271e1d15b1d23ebbacfa5e534f6	bc9b3e33229076d13f10601f2c88a8a4	-0.087878695	0.018	negative
bfeb1271e1d15b1d23ebbacfa5e534f6	0d5d3cd0580a004196ebc22c4423e292	-0.079624785	0.036	negative
bfeb1271e1d15b1d23ebbacfa5e534f6	c546aa6af980ae2e85a1e2e731077d42	0.08337971	0.018	positive
bfeb1271e1d15b1d23ebbacfa5e534f6	00e16f23e076c8225f0b7583e40dc26b	0.105969625	0.001	positive
bfeb1271e1d15b1d23ebbacfa5e534f6	2ed8b9bb6b960589685ade7eff8fcd08	-0.08443538	0.027	negative
bfeb1271e1d15b1d23ebbacfa5e534f6	7e4cbe6a6dfbec80a2d6cde5c7f50a2a	-0.078575352	0.028	negative
bfeb1271e1d15b1d23ebbacfa5e534f6	16fc21c92e59eb2bd677d9a1760b1280	0.121682407	0.001	positive
bfeb1271e1d15b1d23ebbacfa5e534f6	0b734ffcbe480cfdd5ed445fda569408	-0.070478938	0.047	negative
bfeb1271e1d15b1d23ebbacfa5e534f6	c4a645973dbaa1ce98261212b363ebf8	-0.096006923	0.014	negative
bfeb1271e1d15b1d23ebbacfa5e534f6	86a3262fad3bfa535de4042ba60fa844	-0.089598115	0.019	negative
bfeb1271e1d15b1d23ebbacfa5e534f6	78dc80719e7cb94aed0e007a13fbae13	0.082139768	0.032	positive
bfeb1271e1d15b1d23ebbacfa5e534f6	3b796023e1596f3dcf5a1c4fdde3ba7a	0.088665334	0.012	positive
bfeb1271e1d15b1d23ebbacfa5e534f6	6eab6d0c758d25d44b3c8b6389c271c4	0.076306226	0.044	positive
bfeb1271e1d15b1d23ebbacfa5e534f6	b307564e6b75cd7c037039fe71ddb996	-0.074752371	0.049	negative
bfeb1271e1d15b1d23ebbacfa5e534f6	30b90185f8da2dcbffe428234e580a7a	0.092980758	0.012	positive
bfeb1271e1d15b1d23ebbacfa5e534f6	d59558769d397b8069045ce42e8db383	-0.114593515	0.001	negative
bfeb1271e1d15b1d23ebbacfa5e534f6	1bfeebcebd80aa78a9b003376c5e856e	-0.082589361	0.016	negative
bfeb1271e1d15b1d23ebbacfa5e534f6	a5344fcd527a6428f4171e756be28352	-0.089337046	0.012	negative
bfeb1271e1d15b1d23ebbacfa5e534f6	a486a07d721ce5e9017119a86888af05	0.095985768	0.013	positive
bfeb1271e1d15b1d23ebbacfa5e534f6	2fabc09aab81f150efb2e9e62907fbe1	-0.080837091	0.036	negative
f722a301d4a62862c9377e27295b6761	16ad3a5e157d79b5d13c2f8ab699c158	-0.09595485	0.011	negative
f722a301d4a62862c9377e27295b6761	c92c11c855b4f228af674d8d265f81b1	0.104404322	0.005	positive
f722a301d4a62862c9377e27295b6761	3f2f93da09843f1e048fc38fd8e70c5b	-0.082414006	0.026	negative
f722a301d4a62862c9377e27295b6761	f20bd7255bb51830b67c181a33bf9ba0	-0.092818199	0.01	negative
f722a301d4a62862c9377e27295b6761	ddf0a7845c7784c843bcfe6abdf123bf	0.080691764	0.032	positive
f722a301d4a62862c9377e27295b6761	2f8df9314138bf3157485df82a029646	-0.083783213	0.024	negative
f722a301d4a62862c9377e27295b6761	3325904d599497d335a3a821e4b62ba5	0.096730185	0.014	positive
f722a301d4a62862c9377e27295b6761	82a9e2c70f38a49bec8ea2ce487b3612	0.074582268	0.043	positive
f722a301d4a62862c9377e27295b6761	c3b4d8bbc30453481e287f3941091bab	0.072749244	0.042	positive
f722a301d4a62862c9377e27295b6761	49bef83efa88569c3f73867183263761	0.078386709	0.038	positive
f722a301d4a62862c9377e27295b6761	ee4e514db00902109a15a1554f5222f3	-0.102972424	0.006	negative
f722a301d4a62862c9377e27295b6761	3bab7d53b6edb816f9053c5a18b2ac4f	0.081976131	0.021	positive
f722a301d4a62862c9377e27295b6761	b36afc1d2f9bdbadefae0559d4694b2b	-0.105431052	0.005	negative
f722a301d4a62862c9377e27295b6761	2744b6862b5129aff3d8c8f8e17eed1c	0.088194542	0.017	positive
f722a301d4a62862c9377e27295b6761	2b61cadb96abe5254fff5de3f4a08aee	-0.091145018	0.018	negative
f722a301d4a62862c9377e27295b6761	b6edc199d2eb441935279a2796c01d84	0.082495363	0.02	positive
f722a301d4a62862c9377e27295b6761	f2043a4834db371c08671ff2de19c81c	0.077623043	0.035	positive
f722a301d4a62862c9377e27295b6761	c0d556b93462fa86806f9b1d4f5a9195	0.073765111	0.049	positive
f722a301d4a62862c9377e27295b6761	33f42570a9380f4b6d03e234436b89ff	0.079483676	0.038	positive
f722a301d4a62862c9377e27295b6761	3ec8b027f30124ba28d22d0fee73b104	0.07435844	0.036	positive
f722a301d4a62862c9377e27295b6761	c0b5d4fbff44f8e4db732666bb3417a1	-0.073085659	0.039	negative
f722a301d4a62862c9377e27295b6761	25fa2a50399d040ea2aabc669edff772	0.111029568	0.004	positive
f722a301d4a62862c9377e27295b6761	a5a6ff5aef3c299f08a8d4ac02027bdd	-0.08926763	0.015	negative
f722a301d4a62862c9377e27295b6761	0a761fe399202294a9b013553b5d11a3	0.08868254	0.009	positive
f722a301d4a62862c9377e27295b6761	8a57ca0d08fff44dd94e38b374c2e872	-0.079217276	0.032	negative
f722a301d4a62862c9377e27295b6761	850af04e94e165748534f41d66a994f5	0.0813064	0.032	positive
f722a301d4a62862c9377e27295b6761	a6b051c42c6c7643672b8b8f26b31e16	-0.078738716	0.025	negative
f722a301d4a62862c9377e27295b6761	f5bee6f0119057d7f808cf86cc5650d5	-0.073280229	0.045	negative
f722a301d4a62862c9377e27295b6761	afedf759f42028885fbe3907d76ebe21	-0.10018045	0.006	negative
f722a301d4a62862c9377e27295b6761	6c03417b25e1626e0134464c7242c934	0.074667016	0.043	positive
f722a301d4a62862c9377e27295b6761	ed4aa0aca9ed2302cfe7e7241f85bfb9	-0.073508577	0.041	negative
f722a301d4a62862c9377e27295b6761	670e13d5d480c8b746989efb3dab0f53	-0.076226236	0.042	negative
f722a301d4a62862c9377e27295b6761	083337a71038db13266686afffa39df2	-0.102424099	0.001	negative
f722a301d4a62862c9377e27295b6761	e57b9932f681f8d899895df7d39cb566	0.079474157	0.024	positive
f722a301d4a62862c9377e27295b6761	072a4b26fd91a85643921d3d98dcafbf	0.072947831	0.047	positive
f722a301d4a62862c9377e27295b6761	8dc26c1cadadba331f08a916c641b038	0.107763482	0.004	positive
f722a301d4a62862c9377e27295b6761	c63dfe4283032d6c3ed84dc525a5ca9f	-0.075113311	0.048	negative
f722a301d4a62862c9377e27295b6761	7a04a6dee947bc0e87058ad9e4b44bf8	0.111260585	0.002	positive
f722a301d4a62862c9377e27295b6761	3b796023e1596f3dcf5a1c4fdde3ba7a	0.072032825	0.042	positive
f722a301d4a62862c9377e27295b6761	106d4abb58743fee071a5746c9a79951	0.08654888	0.022	positive
f722a301d4a62862c9377e27295b6761	576683f9d2d0a27fc2633a42b86b11e4	-0.079745251	0.034	negative
f722a301d4a62862c9377e27295b6761	8bdaa98dc2deb44bfb1173b96604c227	-0.075735924	0.044	negative
f722a301d4a62862c9377e27295b6761	1803fb6e727b3d323c0c5ad3c9753ae6	-0.078404302	0.027	negative
f722a301d4a62862c9377e27295b6761	9ec6af6e9dc0ef84a553d76c83c931cf	0.083829775	0.015	positive
f722a301d4a62862c9377e27295b6761	dd004d5be934a2b83041646be2d1061e	-0.073668158	0.046	negative
f722a301d4a62862c9377e27295b6761	7d3c2bd140d85d29c1c3b625ab0b01b3	0.073786912	0.047	positive
f722a301d4a62862c9377e27295b6761	924808ff9c7fc7ac233c05e4fbe2ef39	-0.073714919	0.026	negative
f722a301d4a62862c9377e27295b6761	10d4fe8d777ccdef722aea433dfab6e2	-0.089979008	0.015	negative
f722a301d4a62862c9377e27295b6761	ddbd8ffd672fdbd1a8de4f69427e9c75	-0.073104735	0.037	negative
f722a301d4a62862c9377e27295b6761	682a1e0e8b224ab9ec0106ead9da8b80	-0.097461421	0.008	negative
f722a301d4a62862c9377e27295b6761	4d3ffeee7ddbdb8a0e4b669b00950874	-0.077846455	0.035	negative
f722a301d4a62862c9377e27295b6761	a2a3371b6c5a0b04fd08693beafece28	0.081947033	0.022	positive
f722a301d4a62862c9377e27295b6761	171e63e2650f00c17b6442ab54a0303d	-0.091510971	0.012	negative
f722a301d4a62862c9377e27295b6761	b75001bbb74059b4bf69828fc990c1ed	-0.078096178	0.032	negative
f722a301d4a62862c9377e27295b6761	40acd771a1991a24802e6abb3ba5c0d4	-0.075515993	0.035	negative
f722a301d4a62862c9377e27295b6761	a719d1de69529d2bb061c16a6c975516	0.097718539	0.006	positive
f722a301d4a62862c9377e27295b6761	9cf7d29e3358e22fad86b8738c4484c0	0.141120152	0	positive
f722a301d4a62862c9377e27295b6761	32a9c3aaea8241e1b248fa8c4c38428e	-0.078927405	0.028	negative
f722a301d4a62862c9377e27295b6761	7f573e9bbfec3085d866c0e1ff5eef69	0.072977116	0.044	positive
f722a301d4a62862c9377e27295b6761	f3b584bcc83da302b2191efb20cd450d	0.073068782	0.043	positive
f722a301d4a62862c9377e27295b6761	44956d07aec91f384b8898b15a0be155	-0.089587587	0.014	negative
78a13f77b5828dfa3ba093c07518fbdd	dbaba05440717475d01be5a3769e47e9	-0.076752644	0.036	negative
78a13f77b5828dfa3ba093c07518fbdd	6db64f3680e7d5aaf757a3893a650520	-0.086281972	0.015	negative
78a13f77b5828dfa3ba093c07518fbdd	b13c3fd44045f38aaa0efe5e23781bec	-0.083965101	0.019	negative
78a13f77b5828dfa3ba093c07518fbdd	5b6075ec12089a8d5365523ed578421e	0.103587456	0.005	positive
78a13f77b5828dfa3ba093c07518fbdd	2ea3c49f28818922fa9b497159893896	0.075373564	0.043	positive
78a13f77b5828dfa3ba093c07518fbdd	c4d2a1c242d5047fd856f7a24667df43	-0.079364415	0.036	negative
78a13f77b5828dfa3ba093c07518fbdd	d54ab06141b8141a8da9f6e9ae4c677e	0.080644241	0.028	positive
78a13f77b5828dfa3ba093c07518fbdd	6a9a823e1eb0e1189f404dd0ba8f7135	-0.087470499	0.011	negative
78a13f77b5828dfa3ba093c07518fbdd	5ef09b774f6691f4011fb504fdf2c658	-0.078124399	0.043	negative
78a13f77b5828dfa3ba093c07518fbdd	25ab52aa6eb0d0baa81056c7c57c3360	-0.095026874	0.01	negative
78a13f77b5828dfa3ba093c07518fbdd	e1730cb98abc142a06c3220f58d33f62	-0.098997637	0.004	negative
78a13f77b5828dfa3ba093c07518fbdd	8cccaaee87a727116b9f64610c315198	0.094103091	0.013	positive
78a13f77b5828dfa3ba093c07518fbdd	b93d5a097807abfddd38758850e23e93	-0.097977716	0.007	negative
78a13f77b5828dfa3ba093c07518fbdd	dcd9ca350412d6191f9e35988516a243	-0.085304254	0.024	negative
78a13f77b5828dfa3ba093c07518fbdd	06d882bcbfbdc4db181d88394b963721	-0.072237817	0.044	negative
78a13f77b5828dfa3ba093c07518fbdd	c78e3aad36551ecc6448f9f9a421b8ba	0.070654287	0.046	positive
78a13f77b5828dfa3ba093c07518fbdd	c2026dbf62d2ec8d00c26bed2830987f	-0.084945653	0.029	negative
78a13f77b5828dfa3ba093c07518fbdd	a86e8f8fc3649e294df32bebfc9cf32c	-0.105143688	0.003	negative
78a13f77b5828dfa3ba093c07518fbdd	6edef8dee1ddf9ce00485ac64069acaa	0.07533302	0.033	positive
78a13f77b5828dfa3ba093c07518fbdd	87c228ce34ef4dfc49ca68e0ea450311	0.092986995	0.012	positive
78a13f77b5828dfa3ba093c07518fbdd	bf0ff1dedea331b39e17400b69678565	-0.07732027	0.049	negative
78a13f77b5828dfa3ba093c07518fbdd	230457d604735e34a0539b7e8100f9ea	0.084031248	0.02	positive
78a13f77b5828dfa3ba093c07518fbdd	fb3333c743d9e712d5afb47ac86b8cd7	-0.122815834	0.001	negative
78a13f77b5828dfa3ba093c07518fbdd	74fd66f42d9e66c550c94b32a2b8a9af	0.090964201	0.009	positive
78a13f77b5828dfa3ba093c07518fbdd	443497fc020882876d94c50fda6faa6a	-0.070744887	0.049	negative
78a13f77b5828dfa3ba093c07518fbdd	c9daa4adbb48de950326b9a7beb53e56	0.082404231	0.02	positive
78a13f77b5828dfa3ba093c07518fbdd	bedaa45a295816b30ea4b41aa400ae8d	-0.091292364	0.018	negative
78a13f77b5828dfa3ba093c07518fbdd	8992b5aae6d929bdbde3044bc69d92ab	-0.086396682	0.02	negative
78a13f77b5828dfa3ba093c07518fbdd	5ae71275bf78d42c94b7d897f7c8e360	0.087576534	0.011	positive
78a13f77b5828dfa3ba093c07518fbdd	381571b286cb9a9b79d62793f5628207	0.075371153	0.032	positive
78a13f77b5828dfa3ba093c07518fbdd	7f8174c5c48ea05d940962081526f4cb	-0.08090047	0.027	negative
78a13f77b5828dfa3ba093c07518fbdd	9912722c12a83c346434484984b10d3d	0.073787042	0.036	positive
78a13f77b5828dfa3ba093c07518fbdd	88c3fe3aa38b0a92b0368541dbcfce60	-0.082125762	0.035	negative
78a13f77b5828dfa3ba093c07518fbdd	3f12f87eaf8df76ec89ac79bdd4ccb72	0.079334516	0.032	positive
78a13f77b5828dfa3ba093c07518fbdd	053e0365ae7d249289ca0b9f45ea2964	-0.099484953	0.005	negative
78a13f77b5828dfa3ba093c07518fbdd	4cd8dbdcc7d773298dba180660fcecb5	0.09515222	0.009	positive
78a13f77b5828dfa3ba093c07518fbdd	ced435a50186afa278ffb233f4e02d37	-0.099576718	0.009	negative
78a13f77b5828dfa3ba093c07518fbdd	7f01fd249a5d5ec0f8063347ba0edcd9	-0.09298317	0.008	negative
78a13f77b5828dfa3ba093c07518fbdd	e8aae9ce06c5072cd0d16b7569baa967	0.078520065	0.034	positive
78a13f77b5828dfa3ba093c07518fbdd	fc0453878df851be7f89a471eb63ee94	0.085966552	0.018	positive
78a13f77b5828dfa3ba093c07518fbdd	51c53019ae9fdf68af31dbedf7e50d1e	-0.07384765	0.04	negative
78a13f77b5828dfa3ba093c07518fbdd	3e610dfff865ccd2e920212d6356f1e3	0.10364105	0.006	positive
78a13f77b5828dfa3ba093c07518fbdd	de3b1623584d71f39eaeaf0b0a1d6421	-0.085403863	0.021	negative
78a13f77b5828dfa3ba093c07518fbdd	dd004d5be934a2b83041646be2d1061e	-0.098974432	0.01	negative
78a13f77b5828dfa3ba093c07518fbdd	400473f9267bf91f4a7cf0de13c4ddc5	-0.094731578	0.007	negative
78a13f77b5828dfa3ba093c07518fbdd	46fb1aced7122825f31bfb1045b6f426	-0.081827826	0.023	negative
78a13f77b5828dfa3ba093c07518fbdd	6fa6eec7e36b6bbd321638bbe5204ee3	-0.101399956	0.006	negative
78a13f77b5828dfa3ba093c07518fbdd	7079a5b59d8451a4251e0b1c1e52be36	-0.093627619	0.01	negative
78a13f77b5828dfa3ba093c07518fbdd	9f660fb7b500e6f10f685659cc105c8c	-0.077819333	0.026	negative
78a13f77b5828dfa3ba093c07518fbdd	cc79e36d8700893de8e99545682a1e12	0.075122071	0.044	positive
78a13f77b5828dfa3ba093c07518fbdd	5346ae7bcd59cb8d268748bdd680d1f5	0.06845019	0.046	positive
78a13f77b5828dfa3ba093c07518fbdd	f2dcc1b6fc68e6f1475787fe757f6219	0.094781013	0.013	positive
78a13f77b5828dfa3ba093c07518fbdd	f291c39308122facef364572d45b49ad	-0.090518605	0.021	negative
78a13f77b5828dfa3ba093c07518fbdd	821857be2c651de3ba757e2469ea91f0	-0.079121768	0.035	negative
78a13f77b5828dfa3ba093c07518fbdd	01e385c5935203ccdb0ed8fe3cf529ea	-0.075564692	0.034	negative
78a13f77b5828dfa3ba093c07518fbdd	0a115e3ebf3777c8abe13ac639c00a24	0.084765997	0.026	positive
78a13f77b5828dfa3ba093c07518fbdd	00c4a7ef8e4055db6f72401c4e7cd34c	0.079027427	0.033	positive
78a13f77b5828dfa3ba093c07518fbdd	7b13bb486d0c7aabe4aaa1f0c8c7c977	0.077438986	0.037	positive
78a13f77b5828dfa3ba093c07518fbdd	d04d60f293f3493641b9d95d84e54a54	-0.082516308	0.028	negative
59f3f0b9da6d0d3de0191d7ff1e764d1	542910efde8ec977fe3536bd39cf682f	0.105211866	0.006	positive
59f3f0b9da6d0d3de0191d7ff1e764d1	eeeec2e6eaf954346a007f0e8dbbbbcf	0.083839924	0.028	positive
59f3f0b9da6d0d3de0191d7ff1e764d1	92a0bf15d6e3a640ddb861fc007abf46	-0.084999773	0.015	negative
59f3f0b9da6d0d3de0191d7ff1e764d1	8a968371873a8773edebd8af5decff6f	-0.07847217	0.034	negative
59f3f0b9da6d0d3de0191d7ff1e764d1	8d8650095485743bd298841483674ef1	-0.077418027	0.036	negative
59f3f0b9da6d0d3de0191d7ff1e764d1	2f8df9314138bf3157485df82a029646	0.076702936	0.034	positive
59f3f0b9da6d0d3de0191d7ff1e764d1	8afc14b09bba2d8fb386191943dfdfce	-0.079292358	0.03	negative
59f3f0b9da6d0d3de0191d7ff1e764d1	64d9ea72e66130afe29415f66716e1c7	-0.091217732	0.02	negative
59f3f0b9da6d0d3de0191d7ff1e764d1	f709589100082b341f7cfa78408728d8	-0.075052227	0.038	negative
59f3f0b9da6d0d3de0191d7ff1e764d1	6bb8ee839f120107ebf9b22f5a1c8033	0.082141038	0.032	positive
59f3f0b9da6d0d3de0191d7ff1e764d1	b5975397d286e84aadccfdb1472d92af	-0.075338572	0.042	negative
59f3f0b9da6d0d3de0191d7ff1e764d1	c73b180b53cddb07ddcf8d0a5f738e6a	0.08625361	0.016	positive
59f3f0b9da6d0d3de0191d7ff1e764d1	067162621de5a3dd3d0bf38e8a31d72d	-0.09043597	0.021	negative
59f3f0b9da6d0d3de0191d7ff1e764d1	92a983e9e133afacc7dac405407b4608	-0.07466624	0.047	negative
59f3f0b9da6d0d3de0191d7ff1e764d1	0d3885cbdd0493df72bb73526ee3dc99	-0.084008494	0.023	negative
59f3f0b9da6d0d3de0191d7ff1e764d1	a2b82db5f8665547576663682bce3275	-0.080917892	0.02	negative
59f3f0b9da6d0d3de0191d7ff1e764d1	d38145db94ca389d9407e01a3c1c4758	-0.103952945	0.009	negative
59f3f0b9da6d0d3de0191d7ff1e764d1	98e988cf532fd7df4545bcd5a1394180	-0.082494477	0.023	negative
59f3f0b9da6d0d3de0191d7ff1e764d1	a11ab4e3727a6abf92066c4c5a234756	0.101985518	0.008	positive
59f3f0b9da6d0d3de0191d7ff1e764d1	518423c7e19b5d9d83cea29fdb9c9154	0.071735446	0.046	positive
59f3f0b9da6d0d3de0191d7ff1e764d1	e0252ce358bd701ad003836f5b5f4b44	0.090021488	0.023	positive
59f3f0b9da6d0d3de0191d7ff1e764d1	96c8d707a21d0900157a0889d186a82d	-0.092932782	0.008	negative
59f3f0b9da6d0d3de0191d7ff1e764d1	80e06821ae00a5bb282fe4d12ffc839c	-0.09798579	0.01	negative
59f3f0b9da6d0d3de0191d7ff1e764d1	bf0ff1dedea331b39e17400b69678565	0.079105523	0.04	positive
59f3f0b9da6d0d3de0191d7ff1e764d1	d749217180640a3e233824ab22ea54a1	0.075764564	0.035	positive
59f3f0b9da6d0d3de0191d7ff1e764d1	1cb919b52272823be2e681bd7f5f1f3c	0.069214638	0.046	positive
59f3f0b9da6d0d3de0191d7ff1e764d1	230457d604735e34a0539b7e8100f9ea	-0.086044513	0.021	negative
59f3f0b9da6d0d3de0191d7ff1e764d1	fa9b3b8f6ec4fa9b2ba71bd089939e47	0.069285545	0.048	positive
59f3f0b9da6d0d3de0191d7ff1e764d1	89bfb60a3db77f1bc08b6fe59bbdee9f	0.086481789	0.012	positive
59f3f0b9da6d0d3de0191d7ff1e764d1	c75e86ba0aa40e7e2853002f92a1cc68	0.138434805	0.003	positive
59f3f0b9da6d0d3de0191d7ff1e764d1	ab60848c9fba0bf0e38624ad3c207314	0.078625188	0.027	positive
59f3f0b9da6d0d3de0191d7ff1e764d1	ef629eaaeca541c65956bf4f4767d249	0.083925312	0.022	positive
59f3f0b9da6d0d3de0191d7ff1e764d1	eda77ca47c4f3298cab8f409c229a3fa	-0.088691333	0.014	negative
59f3f0b9da6d0d3de0191d7ff1e764d1	d39c0956038739ad332088cf2914b83d	0.073948789	0.047	positive
59f3f0b9da6d0d3de0191d7ff1e764d1	66b0a42f14b4a5a0be4209d17a5f50bc	0.080059828	0.031	positive
59f3f0b9da6d0d3de0191d7ff1e764d1	83ae9cc4a4f52a487b30f4ee16f6f446	0.072839709	0.041	positive
59f3f0b9da6d0d3de0191d7ff1e764d1	c63dfe4283032d6c3ed84dc525a5ca9f	-0.090323228	0.013	negative
59f3f0b9da6d0d3de0191d7ff1e764d1	8b5c96d439af1719925357666a5535c6	-0.090004918	0.016	negative
59f3f0b9da6d0d3de0191d7ff1e764d1	34712446df278f8b51799b415f38c1c8	-0.131842845	0	negative
59f3f0b9da6d0d3de0191d7ff1e764d1	b355d80099b4c0b21a4460bc248167df	-0.100856262	0.003	negative
59f3f0b9da6d0d3de0191d7ff1e764d1	20e22e55158f6c9b88294ddf8a491999	0.085320998	0.026	positive
59f3f0b9da6d0d3de0191d7ff1e764d1	09f8738da2b00b11cf8d6ea1dff9dbd2	-0.100597561	0.005	negative
59f3f0b9da6d0d3de0191d7ff1e764d1	15f34cf81733af18ea13ee61c8a733a8	0.08661143	0.03	positive
59f3f0b9da6d0d3de0191d7ff1e764d1	15db2ebe5714535c8ab9de4700e472f5	-0.087840313	0.022	negative
59f3f0b9da6d0d3de0191d7ff1e764d1	9ec6af6e9dc0ef84a553d76c83c931cf	-0.07345586	0.042	negative
59f3f0b9da6d0d3de0191d7ff1e764d1	f20c157d201db5f2de7157bdaff68805	-0.082326131	0.034	negative
59f3f0b9da6d0d3de0191d7ff1e764d1	359d86451a4866f7ee2ea7b19c5a055a	-0.109615837	0.002	negative
59f3f0b9da6d0d3de0191d7ff1e764d1	ec028196d180779f09bfe86588697b75	-0.083594106	0.026	negative
59f3f0b9da6d0d3de0191d7ff1e764d1	6eab6d0c758d25d44b3c8b6389c271c4	-0.091311676	0.012	negative
59f3f0b9da6d0d3de0191d7ff1e764d1	924808ff9c7fc7ac233c05e4fbe2ef39	0.103653463	0.005	positive
59f3f0b9da6d0d3de0191d7ff1e764d1	0c64b0d0d6c282ea9e06188e328b51e3	-0.097105943	0.01	negative
59f3f0b9da6d0d3de0191d7ff1e764d1	68ca2c019b31fe0b0d5d159117d10116	-0.076307275	0.029	negative
59f3f0b9da6d0d3de0191d7ff1e764d1	ad3a168d2a20facd7a58cfe767a63683	-0.09998263	0.016	negative
59f3f0b9da6d0d3de0191d7ff1e764d1	dcdc3a78c54ed0a7a75a5152f1a341b6	0.093152921	0.009	positive
59f3f0b9da6d0d3de0191d7ff1e764d1	f291c39308122facef364572d45b49ad	-0.089172362	0.011	negative
59f3f0b9da6d0d3de0191d7ff1e764d1	e96d86281b32c07b3bee251815c91981	0.143652644	0	positive
59f3f0b9da6d0d3de0191d7ff1e764d1	21e29755800a23f7c7dd70e6c27cc786	0.083334395	0.023	positive
59f3f0b9da6d0d3de0191d7ff1e764d1	ed8e2b641d98f61e60bceb6547c07588	0.082766195	0.024	positive
59f3f0b9da6d0d3de0191d7ff1e764d1	f15c56a3a436c71f52a9606748ff56b7	0.081987277	0.029	positive
59f3f0b9da6d0d3de0191d7ff1e764d1	e11f9b364f69ffe389350734f368030f	0.075376109	0.044	positive
59f3f0b9da6d0d3de0191d7ff1e764d1	358a0edd8834769438dcbfe2d47e34c6	-0.083979473	0.017	negative
59f3f0b9da6d0d3de0191d7ff1e764d1	7f573e9bbfec3085d866c0e1ff5eef69	0.08568324	0.015	positive
59f3f0b9da6d0d3de0191d7ff1e764d1	1381880be49d79be35cdb61609849d58	0.071872547	0.043	positive
59f3f0b9da6d0d3de0191d7ff1e764d1	f3b584bcc83da302b2191efb20cd450d	-0.079426381	0.025	negative
f7f75752ddcfe881753c3fe32179a95a	d0960c83d17931f153dcaad2786188d7	-0.071639015	0.049	negative
f7f75752ddcfe881753c3fe32179a95a	9aee531e993ededfa9c6290737f70371	-0.095511337	0.006	negative
f7f75752ddcfe881753c3fe32179a95a	c0a793a1254f296989410246cb6a0c64	0.085808488	0.026	positive
f7f75752ddcfe881753c3fe32179a95a	babebcb459797342c4801cc1249ac1a3	-0.072850897	0.041	negative
f7f75752ddcfe881753c3fe32179a95a	8d8650095485743bd298841483674ef1	0.077970485	0.034	positive
f7f75752ddcfe881753c3fe32179a95a	c1d0c3158a0a4e21191adc4d7c7a3d12	-0.07803356	0.029	negative
f7f75752ddcfe881753c3fe32179a95a	57601ec5b39a81c4eedda1b71d100fff	-0.124870105	0.002	negative
f7f75752ddcfe881753c3fe32179a95a	3b009f3e6d03d5c8ad4aece89cb04219	0.100569461	0.007	positive
f7f75752ddcfe881753c3fe32179a95a	624d695c86c117bafba5d5f8a217a239	-0.133934368	0	negative
f7f75752ddcfe881753c3fe32179a95a	f6ade140694878120c1e3f9439b10faf	0.075184335	0.049	positive
f7f75752ddcfe881753c3fe32179a95a	e9d3882149f8d046d0930c0bd45d4df0	-0.084853306	0.029	negative
f7f75752ddcfe881753c3fe32179a95a	782dcac867057a9de1a5126bf76763db	-0.093825191	0.008	negative
f7f75752ddcfe881753c3fe32179a95a	c0d556b93462fa86806f9b1d4f5a9195	0.08093975	0.025	positive
f7f75752ddcfe881753c3fe32179a95a	0d957432dfd7060a26e4f8903aa7069a	-0.092031035	0.01	negative
f7f75752ddcfe881753c3fe32179a95a	a6b051c42c6c7643672b8b8f26b31e16	0.090061214	0.015	positive
f7f75752ddcfe881753c3fe32179a95a	1cb919b52272823be2e681bd7f5f1f3c	0.082851988	0.026	positive
f7f75752ddcfe881753c3fe32179a95a	e87cef30330a9f31d498f9ecc861cc52	0.075561449	0.039	positive
f7f75752ddcfe881753c3fe32179a95a	e18920a76a8d49266b51bb847d5bb825	0.076487534	0.046	positive
f7f75752ddcfe881753c3fe32179a95a	8992b5aae6d929bdbde3044bc69d92ab	-0.078491159	0.035	negative
f7f75752ddcfe881753c3fe32179a95a	84ca630db706f64d70aec440bed466cb	0.087335617	0.019	positive
f7f75752ddcfe881753c3fe32179a95a	678754fea3ba9610095a4f8f604d820c	-0.085106185	0.023	negative
f7f75752ddcfe881753c3fe32179a95a	072a4b26fd91a85643921d3d98dcafbf	0.077430373	0.032	positive
f7f75752ddcfe881753c3fe32179a95a	8f05718de17841156ccba86ae7fdf8fa	-0.08150277	0.026	negative
f7f75752ddcfe881753c3fe32179a95a	d0fa23de1247b5d30279b2b29eb243af	0.075339126	0.047	positive
f7f75752ddcfe881753c3fe32179a95a	dd996878cb7e6977ed460d137e0c3a20	-0.088026691	0.018	negative
f7f75752ddcfe881753c3fe32179a95a	b355d80099b4c0b21a4460bc248167df	0.089701885	0.015	positive
f7f75752ddcfe881753c3fe32179a95a	8b2500cf2318fff4fc8e9648c5bd920c	-0.074372662	0.039	negative
f7f75752ddcfe881753c3fe32179a95a	58e794bf9f679d2c91edcbfdcbcc443c	0.08626714	0.021	positive
f7f75752ddcfe881753c3fe32179a95a	146a555fa249199b69b25ae2d601dd25	-0.083003152	0.027	negative
f7f75752ddcfe881753c3fe32179a95a	532ebd28657e97e54bc6b21abe2dee0f	0.073489498	0.046	positive
f7f75752ddcfe881753c3fe32179a95a	b9fa2166558ba644275859e072a94c18	0.074580321	0.039	positive
f7f75752ddcfe881753c3fe32179a95a	de3b1623584d71f39eaeaf0b0a1d6421	-0.11172865	0.003	negative
f7f75752ddcfe881753c3fe32179a95a	ecbe88bbb325dd098897f00894138648	-0.073600051	0.045	negative
f7f75752ddcfe881753c3fe32179a95a	10d4fe8d777ccdef722aea433dfab6e2	0.073785902	0.037	positive
f7f75752ddcfe881753c3fe32179a95a	2a47036b99926d2e293f322af4b27903	-0.078123109	0.028	negative
f7f75752ddcfe881753c3fe32179a95a	641d108e9e3bf799fbead25744c385bc	-0.076945491	0.035	negative
f7f75752ddcfe881753c3fe32179a95a	5346ae7bcd59cb8d268748bdd680d1f5	-0.081415986	0.031	negative
f7f75752ddcfe881753c3fe32179a95a	32a9c3aaea8241e1b248fa8c4c38428e	0.081046985	0.034	positive
f7f75752ddcfe881753c3fe32179a95a	2fabc09aab81f150efb2e9e62907fbe1	0.076950021	0.027	positive
f7f75752ddcfe881753c3fe32179a95a	44956d07aec91f384b8898b15a0be155	-0.070117259	0.045	negative
bdc183df1aef845d28d4bbf38a5a8c8e	78573b8b8c4109de50353421063fafbe	0.088051823	0.019	positive
bdc183df1aef845d28d4bbf38a5a8c8e	bad848d50597e450a0f7642d12fda423	-0.086363939	0.025	negative
bdc183df1aef845d28d4bbf38a5a8c8e	8a968371873a8773edebd8af5decff6f	0.082102974	0.022	positive
bdc183df1aef845d28d4bbf38a5a8c8e	2f8df9314138bf3157485df82a029646	-0.083786144	0.03	negative
bdc183df1aef845d28d4bbf38a5a8c8e	8afc14b09bba2d8fb386191943dfdfce	-0.077292548	0.035	negative
bdc183df1aef845d28d4bbf38a5a8c8e	8b0c46bb10df7e9cf7c09838f6e40c42	-0.071728047	0.04	negative
bdc183df1aef845d28d4bbf38a5a8c8e	5903f532ac16de4cd2925792c24767d0	0.075109439	0.041	positive
bdc183df1aef845d28d4bbf38a5a8c8e	aa2b22f7458d425214418d36e0b22f9c	0.069088289	0.048	positive
bdc183df1aef845d28d4bbf38a5a8c8e	cda95c203e7fb7e7dc65d230a2a40bd8	0.092647227	0.02	positive
bdc183df1aef845d28d4bbf38a5a8c8e	0cbc7a2d7fdab092e9b613d9337eed9f	0.078045666	0.039	positive
bdc183df1aef845d28d4bbf38a5a8c8e	1cc82975b6880c6c793472dc5c942903	-0.075338253	0.038	negative
bdc183df1aef845d28d4bbf38a5a8c8e	591e0c53338d7532bbe9001a0453ef70	-0.071773268	0.041	negative
bdc183df1aef845d28d4bbf38a5a8c8e	2968de324b331ac6203dd59af0dc69e9	-0.096546796	0.01	negative
bdc183df1aef845d28d4bbf38a5a8c8e	0d957432dfd7060a26e4f8903aa7069a	0.114467246	0.001	positive
bdc183df1aef845d28d4bbf38a5a8c8e	8a0ee290bbed1856ae6da046d7520cf5	0.09514968	0.009	positive
bdc183df1aef845d28d4bbf38a5a8c8e	25fa2a50399d040ea2aabc669edff772	-0.100654449	0.007	negative
bdc183df1aef845d28d4bbf38a5a8c8e	81be9ffee7417dc6bec9eff9b634336b	-0.116594887	0	negative
bdc183df1aef845d28d4bbf38a5a8c8e	e0252ce358bd701ad003836f5b5f4b44	0.090988941	0.014	positive
bdc183df1aef845d28d4bbf38a5a8c8e	c18ff25dec417539691eb9a4704531c2	-0.081366884	0.041	negative
bdc183df1aef845d28d4bbf38a5a8c8e	2c00b900bb3974c545de513f5f5944f4	-0.090445342	0.016	negative
bdc183df1aef845d28d4bbf38a5a8c8e	1cb919b52272823be2e681bd7f5f1f3c	-0.074930917	0.037	negative
bdc183df1aef845d28d4bbf38a5a8c8e	a2a6e03cc723a2493ea8eedd920569f3	-0.071560115	0.033	negative
bdc183df1aef845d28d4bbf38a5a8c8e	34a98f31fd7e1d9b4dafebe52eaecfbc	0.082179783	0.027	positive
bdc183df1aef845d28d4bbf38a5a8c8e	2f027fd2e9ffe562c954afdc1b85f27f	0.078881276	0.034	positive
bdc183df1aef845d28d4bbf38a5a8c8e	34712446df278f8b51799b415f38c1c8	-0.094969163	0.007	negative
bdc183df1aef845d28d4bbf38a5a8c8e	09f8738da2b00b11cf8d6ea1dff9dbd2	-0.084297595	0.012	negative
bdc183df1aef845d28d4bbf38a5a8c8e	fb693fe59c846f8e29764550515e6575	0.095000557	0.012	positive
bdc183df1aef845d28d4bbf38a5a8c8e	72da5298d20e559b31bb33a250505d39	-0.098940758	0.013	negative
bdc183df1aef845d28d4bbf38a5a8c8e	d9f074baada36fcab22b68af1ba1f575	0.080337492	0.024	positive
bdc183df1aef845d28d4bbf38a5a8c8e	49fd4f5c0231a3b1317e61be186c10fb	-0.070465443	0.049	negative
bdc183df1aef845d28d4bbf38a5a8c8e	969222e9f26362c2ff6436590506084c	0.072578607	0.04	positive
bdc183df1aef845d28d4bbf38a5a8c8e	1bed2daa42158c4c6dd126143d387a9d	0.087098911	0.017	positive
bdc183df1aef845d28d4bbf38a5a8c8e	b9fa2166558ba644275859e072a94c18	0.070452047	0.046	positive
bdc183df1aef845d28d4bbf38a5a8c8e	a327a29a8435b431f5b0aa026c04a134	-0.098599623	0.009	negative
bdc183df1aef845d28d4bbf38a5a8c8e	c7958530b3e3505209628382be8bafb8	-0.078179061	0.043	negative
bdc183df1aef845d28d4bbf38a5a8c8e	6d680b89151be381b7a4c5f6184e47e3	0.071332734	0.045	positive
bdc183df1aef845d28d4bbf38a5a8c8e	5b19e805c784253945700449703f2e2f	-0.087773277	0.016	negative
bdc183df1aef845d28d4bbf38a5a8c8e	213b7971a644fb147259f5920ea70b57	-0.074442738	0.043	negative
bdc183df1aef845d28d4bbf38a5a8c8e	d69dd68656add779042ee5ea127acfa9	-0.078750151	0.032	negative
bdc183df1aef845d28d4bbf38a5a8c8e	e1452a52b393d8483cdcb08c77b56776	-0.075255459	0.048	negative
bdc183df1aef845d28d4bbf38a5a8c8e	45dc6e7b28fd8f00a4ba85b0576267ca	-0.085396277	0.014	negative
bdc183df1aef845d28d4bbf38a5a8c8e	45986d052a1fd2bebd635ae04ad55cc4	-0.079730094	0.029	negative
bdc183df1aef845d28d4bbf38a5a8c8e	ad3a168d2a20facd7a58cfe767a63683	-0.078993138	0.032	negative
bdc183df1aef845d28d4bbf38a5a8c8e	87e9e8d22879b34f3529a45a8f65a720	0.075686704	0.042	positive
bdc183df1aef845d28d4bbf38a5a8c8e	0df1412c9073fd21c69d00920710e2b2	-0.097813004	0.004	negative
bdc183df1aef845d28d4bbf38a5a8c8e	e11f9b364f69ffe389350734f368030f	-0.08128099	0.028	negative
bdc183df1aef845d28d4bbf38a5a8c8e	e45cdb2a290ff8379cb13783c5486e39	0.099003893	0.009	positive
69fb0b3f51e7d548588be9c65841f97f	07ac5afd59ecf590940c75dbadd3f31d	0.107816797	0.005	positive
69fb0b3f51e7d548588be9c65841f97f	c92c11c855b4f228af674d8d265f81b1	-0.082584426	0.027	negative
69fb0b3f51e7d548588be9c65841f97f	57cf749df96ffbeab7d8d3458f61042b	0.085571263	0.019	positive
69fb0b3f51e7d548588be9c65841f97f	92a0bf15d6e3a640ddb861fc007abf46	-0.07043911	0.047	negative
69fb0b3f51e7d548588be9c65841f97f	2dad77f971850074caa5583de04e2ac9	-0.071612256	0.043	negative
69fb0b3f51e7d548588be9c65841f97f	6db64f3680e7d5aaf757a3893a650520	-0.082916152	0.023	negative
69fb0b3f51e7d548588be9c65841f97f	a4ba3c51f08dcc422c4f00ee5aa0c07e	0.073122029	0.04	positive
69fb0b3f51e7d548588be9c65841f97f	fcbc83c9765e09f0eacafb8c2d918716	-0.08419208	0.022	negative
69fb0b3f51e7d548588be9c65841f97f	aae66ba1e551353a57a0e64e67b24067	-0.096453177	0.009	negative
69fb0b3f51e7d548588be9c65841f97f	57601ec5b39a81c4eedda1b71d100fff	-0.084782095	0.017	negative
69fb0b3f51e7d548588be9c65841f97f	9bb96582a5fd17df862fbd322c298050	0.077090569	0.029	positive
69fb0b3f51e7d548588be9c65841f97f	c4d2a1c242d5047fd856f7a24667df43	-0.075444972	0.045	negative
69fb0b3f51e7d548588be9c65841f97f	918e638e9b2a62ce427b72807d68c6bc	-0.072122585	0.044	negative
69fb0b3f51e7d548588be9c65841f97f	082161811f58262a9ddfb68399445be9	-0.072518362	0.038	negative
69fb0b3f51e7d548588be9c65841f97f	3bab7d53b6edb816f9053c5a18b2ac4f	-0.078620399	0.042	negative
69fb0b3f51e7d548588be9c65841f97f	b5975397d286e84aadccfdb1472d92af	0.073846852	0.044	positive
69fb0b3f51e7d548588be9c65841f97f	f1edb8029223d878468858e407d668f9	0.084851187	0.027	positive
69fb0b3f51e7d548588be9c65841f97f	2744b6862b5129aff3d8c8f8e17eed1c	-0.077455848	0.041	negative
69fb0b3f51e7d548588be9c65841f97f	9f66805034ab284f2520d0fe371601c8	-0.095167473	0.015	negative
69fb0b3f51e7d548588be9c65841f97f	be5fd9b69914759182f3ef0f07f56b82	-0.081689635	0.022	negative
69fb0b3f51e7d548588be9c65841f97f	5aee3d0c4965f9b60d31442a5247bcfd	-0.085483424	0.024	negative
69fb0b3f51e7d548588be9c65841f97f	09838a6b4d4bf37241391e5892366f9d	-0.097770392	0.012	negative
69fb0b3f51e7d548588be9c65841f97f	98e988cf532fd7df4545bcd5a1394180	-0.076607921	0.028	negative
69fb0b3f51e7d548588be9c65841f97f	b40ad3a8c0f9874ee974b6e43dad0b71	0.084142601	0.025	positive
69fb0b3f51e7d548588be9c65841f97f	d29277764f41018fdd5e6bd6fe3e3990	-0.073147056	0.048	negative
69fb0b3f51e7d548588be9c65841f97f	23b42ab47be8ec84b55f81a4415ded66	-0.097741033	0.013	negative
69fb0b3f51e7d548588be9c65841f97f	49eeae3c90d4b0249b70e2380aea6527	0.076950669	0.036	positive
69fb0b3f51e7d548588be9c65841f97f	d29f0925384a67968edf734b2c1575b4	-0.0838339	0.02	negative
69fb0b3f51e7d548588be9c65841f97f	74fd66f42d9e66c550c94b32a2b8a9af	-0.079229795	0.029	negative
69fb0b3f51e7d548588be9c65841f97f	1b3386dc1eac2756e5586e493112bce3	-0.085699494	0.022	negative
69fb0b3f51e7d548588be9c65841f97f	670e13d5d480c8b746989efb3dab0f53	-0.073879085	0.029	negative
69fb0b3f51e7d548588be9c65841f97f	ab7584540447560aee93c1217fc2f440	0.069989246	0.045	positive
69fb0b3f51e7d548588be9c65841f97f	ecdb364322ff2edc2f02faf09633c3b2	-0.080234383	0.03	negative
69fb0b3f51e7d548588be9c65841f97f	fcc4d1da731149bba0bafc9ab3c7012a	0.076470779	0.034	positive
69fb0b3f51e7d548588be9c65841f97f	dc9586211dbbe3dac9d08a6390dd6994	0.095558411	0.009	positive
69fb0b3f51e7d548588be9c65841f97f	2ed8b9bb6b960589685ade7eff8fcd08	0.08240861	0.027	positive
69fb0b3f51e7d548588be9c65841f97f	9032e753285a5884e1800fb57e13d73a	0.097442453	0.012	positive
69fb0b3f51e7d548588be9c65841f97f	16fc21c92e59eb2bd677d9a1760b1280	-0.082627222	0.03	negative
69fb0b3f51e7d548588be9c65841f97f	8199d4e523f25a7543c89fec1b8646ae	0.090872533	0.012	positive
69fb0b3f51e7d548588be9c65841f97f	8363288a2ce2b361348a6b51f16b560f	0.08886075	0.014	positive
69fb0b3f51e7d548588be9c65841f97f	72f392f5ea04e633e6904d3af901b8df	0.080036522	0.036	positive
69fb0b3f51e7d548588be9c65841f97f	b60ff7337c2d338e2589aca9b52a390f	-0.069444258	0.042	negative
69fb0b3f51e7d548588be9c65841f97f	920461e7b1b02e6916a30386094ad23e	-0.081348909	0.028	negative
69fb0b3f51e7d548588be9c65841f97f	e049931e755d48d15d0fc35d682e7cbc	-0.081487277	0.028	negative
69fb0b3f51e7d548588be9c65841f97f	3b796023e1596f3dcf5a1c4fdde3ba7a	-0.118918388	0.003	negative
69fb0b3f51e7d548588be9c65841f97f	e3a6e236c0d417f6d529f6054eb63ca5	0.09230197	0.011	positive
69fb0b3f51e7d548588be9c65841f97f	289551ef819b129684eaf476bfb08768	0.079656792	0.038	positive
69fb0b3f51e7d548588be9c65841f97f	bf49339b0a5132f701aad9228c9b9097	-0.080528241	0.022	negative
69fb0b3f51e7d548588be9c65841f97f	3af87ba12171bee69dd0993183da96e8	0.080375571	0.036	positive
69fb0b3f51e7d548588be9c65841f97f	a327a29a8435b431f5b0aa026c04a134	0.076479136	0.038	positive
69fb0b3f51e7d548588be9c65841f97f	0668bd93e762f01e4e9b7deff77be371	-0.072768593	0.041	negative
69fb0b3f51e7d548588be9c65841f97f	213b7971a644fb147259f5920ea70b57	-0.094868735	0.015	negative
69fb0b3f51e7d548588be9c65841f97f	8b878848131550089be24d809749e68d	0.090407196	0.013	positive
69fb0b3f51e7d548588be9c65841f97f	7bd18a4bb11d32d44eae2d1ef9f7c547	0.071479796	0.047	positive
69fb0b3f51e7d548588be9c65841f97f	41f8953a85e15833f7ed31900b7d1c1e	0.109446959	0.002	positive
69fb0b3f51e7d548588be9c65841f97f	5bddec403aa892d6ff6365b93e9efad4	-0.074906017	0.04	negative
69fb0b3f51e7d548588be9c65841f97f	88f0dfd61049498f2c1e2ffcb346ba70	0.075293867	0.038	positive
69fb0b3f51e7d548588be9c65841f97f	1ddf362a71f9925d7f7495e471ae6dc3	0.07860862	0.036	positive
69fb0b3f51e7d548588be9c65841f97f	6f31efa34567e614509917123a2180d9	-0.073763304	0.041	negative
69fb0b3f51e7d548588be9c65841f97f	358a0edd8834769438dcbfe2d47e34c6	0.085017031	0.023	positive
fb1fee6e30a85623ff0fd8fc5de9e9f7	ae4f6682ecd77c08b3a3cfd0d72242d5	0.07701916	0.032	positive
fb1fee6e30a85623ff0fd8fc5de9e9f7	03fded9017cbbf59918131af54cad071	-0.074221395	0.044	negative
fb1fee6e30a85623ff0fd8fc5de9e9f7	3617c2e026d9da0ebf5dd8172d5a2abd	-0.078305195	0.04	negative
fb1fee6e30a85623ff0fd8fc5de9e9f7	99cb35974ac0d4758e2bbd5f07392290	-0.107016891	0.005	negative
fb1fee6e30a85623ff0fd8fc5de9e9f7	67a1a11963697f08bfcdb04beac1f608	-0.074521582	0.043	negative
fb1fee6e30a85623ff0fd8fc5de9e9f7	faa88179ed84f60ba7e952e32129f08a	0.093432337	0.015	positive
fb1fee6e30a85623ff0fd8fc5de9e9f7	3589b9a7993f9dd7f80f617b4e3fd697	0.080346432	0.031	positive
fb1fee6e30a85623ff0fd8fc5de9e9f7	8752d61e285b5418ccc0c7a6572f79a4	0.06845135	0.048	positive
fb1fee6e30a85623ff0fd8fc5de9e9f7	b5975397d286e84aadccfdb1472d92af	0.074431622	0.04	positive
fb1fee6e30a85623ff0fd8fc5de9e9f7	3fb14bd5ac9597eb473dcc326e29a5fa	-0.080745546	0.033	negative
fb1fee6e30a85623ff0fd8fc5de9e9f7	cda95c203e7fb7e7dc65d230a2a40bd8	0.081004219	0.035	positive
fb1fee6e30a85623ff0fd8fc5de9e9f7	30797f6b315d088867560b9255f75ae3	-0.077885396	0.031	negative
fb1fee6e30a85623ff0fd8fc5de9e9f7	1cc82975b6880c6c793472dc5c942903	0.082463629	0.024	positive
fb1fee6e30a85623ff0fd8fc5de9e9f7	5062b4104a1dfbea852ebf6d7f4113e4	-0.086339137	0.021	negative
fb1fee6e30a85623ff0fd8fc5de9e9f7	9afadfae5af13c0e828a530ae0f7dbc5	0.08067461	0.029	positive
fb1fee6e30a85623ff0fd8fc5de9e9f7	494a1d6df5b925094bf692b0cbd9f2c5	0.091597036	0.009	positive
fb1fee6e30a85623ff0fd8fc5de9e9f7	02b4cddd6efdadce1012f7cc973bd64d	-0.127941868	0.001	negative
fb1fee6e30a85623ff0fd8fc5de9e9f7	6d171d5423dcdbd5b2ea4b7156279047	0.106095841	0.005	positive
fb1fee6e30a85623ff0fd8fc5de9e9f7	5973f8ef409833e8f3211faf8a1e07f1	0.077015931	0.032	positive
fb1fee6e30a85623ff0fd8fc5de9e9f7	7bad0af7b5281ef484aa7a2682af6674	-0.085770619	0.028	negative
fb1fee6e30a85623ff0fd8fc5de9e9f7	b112f1f8d609f9de96927e9bd017dbc0	0.083773797	0.023	positive
fb1fee6e30a85623ff0fd8fc5de9e9f7	8a4d2a41afe54202dc90ccda6a645eed	0.085331564	0.01	positive
[truncated: 24,772 more rows]
