# Supplementary material for: Central Taxa Are Keystone Microbes During Early Succession
Source: Ecol Lett. 2024 Dec 31;28(1):e70031. doi: 10.1111/ele.70031 (PMC11687413; doi:10.1111/ele.70031)
Supplement: Supplementary file 4 — File S3. [file ELE-28-0-s004.csv]

OTU_ID	index	centrality_tier
1cc82975b6880c6c793472dc5c942903	0.037002823	central
92a0bf15d6e3a640ddb861fc007abf46	0.031664049	central
f223aa5cb42c3a0d3aa09d9313e1ed16	0.029845726	central
f20bd7255bb51830b67c181a33bf9ba0	0.028996883	central
5346ae7bcd59cb8d268748bdd680d1f5	0.027909443	central
6c39c155ff6ae33f4a5899c3cada5b59	0.027810878	central
8e92a54cb519f7f1e3d2f2ac83ef3b45	0.02680691	central
72da5298d20e559b31bb33a250505d39	0.026681717	central
192c60ef7ae0153565cb1d0bfa6c31bc	0.026159566	central
f1edb8029223d878468858e407d668f9	0.025450563	central
7471f47a5c63c12a4cb399b2cfc4e756	0.02504543	central
b55e11e34e85d7ec10dc0d48d6952901	0.024585164	central
89c876c0540817475445167b9a73d054	0.024529905	central
a6b051c42c6c7643672b8b8f26b31e16	0.024411391	central
deb5190fad09a24c0876a1b8c2b490c9	0.024409262	central
c18ff25dec417539691eb9a4704531c2	0.023903889	central
0df98f0c01ecbfd7f189987712b64ee4	0.023881191	central
94e501f4ccfc0b329da5b937aec93481	0.023877462	central
291d28d9b7f695865066b9e5c4102de1	0.023851413	central
59f3f0b9da6d0d3de0191d7ff1e764d1	0.023072342	central
1c842714f0548cc403c4da58bacdcf3b	0.0224904	central
5f040911891ce65eac230f4afd2ede1c	0.022455566	central
34712446df278f8b51799b415f38c1c8	0.022173108	central
34a98f31fd7e1d9b4dafebe52eaecfbc	0.022136476	central
57318ab080ddec87067b88c7b5378610	0.021947973	central
a6b7710153eb7a9bbb5fa80f9bef27bc	0.021783595	central
3989e996970e77b5ced05d5d642633e0	0.021713913	central
68ca2c019b31fe0b0d5d159117d10116	0.02169965	central
eda77ca47c4f3298cab8f409c229a3fa	0.021333356	central
61c66401786bb67712e9249d5835040c	0.021206014	central
79de96a08cec288b162fdb88f9231646	0.021165286	central
be5fd9b69914759182f3ef0f07f56b82	0.020834016	central
c7399439dc3c088b25db1c569951eba8	0.020527606	central
1cb62a5cd3d87671b77707fcec2362ec	0.020423143	central
3d0cf8132ed279d505798e94da7c9713	0.019877231	central
5b19e805c784253945700449703f2e2f	0.019645873	central
6056a5063f9390befcf2a09b1ad3d9ad	0.019645045	central
feab7b3b22130dde6d75f9426af1a995	0.019612797	central
7d4f6f71fd7cd7efdcc060cfdd0bbec4	0.019523709	central
b317040aebfca8664ef9e8a84f273ffb	0.019463166	central
7a3e4dbb3d1f027bff3650a8225a48ec	0.019445815	central
45c22f2a5ad83252dd95351accade1c9	0.019352612	central
1c5f54acc8e49b189f2c03c03816c792	0.019089484	central
d591c5a81a77813f662e26f378ab180a	0.019012558	central
3617c2e026d9da0ebf5dd8172d5a2abd	0.018797318	central
b5cb2ee8465dd8b224c41e39f0c1f86e	0.018780655	central
7bd18a4bb11d32d44eae2d1ef9f7c547	0.018768744	central
33bbb3306f29b3cadd370c3921808420	0.018634379	central
608d07bcb58d986d9254d2f09ba074e7	0.018627324	central
59673976b7a3ea6b88a8508ffdce6dd1	0.018344251	central
dd004d5be934a2b83041646be2d1061e	0.018303349	central
fb693fe59c846f8e29764550515e6575	0.01829915	central
9912722c12a83c346434484984b10d3d	0.01809413	central
083337a71038db13266686afffa39df2	0.017834378	central
41f8953a85e15833f7ed31900b7d1c1e	0.017745013	central
0a115e3ebf3777c8abe13ac639c00a24	0.01770161	central
390397aecc78537fe503fe611ffe5b3e	0.017673397	central
3ef933a65157a0ca2c50ab3c2c012d09	0.017605075	central
6fa6eec7e36b6bbd321638bbe5204ee3	0.017588864	central
b1f277c2a817241d7be0daa09cbe85d2	0.017426883	central
d29277764f41018fdd5e6bd6fe3e3990	0.017398608	central
9ab326c6273db0dc9f28b01899d85bc4	0.017372456	central
a6d2cd8f2a718d87a1096fbefa72e9dc	0.017222288	central
0756440f24e5a9599586bd028f3f7345	0.017174322	central
67a1a11963697f08bfcdb04beac1f608	0.017136642	central
96c8d707a21d0900157a0889d186a82d	0.017034443	central
3ec1e84a31bc35b72e691b97ec75dda2	0.01699732	central
b60ff7337c2d338e2589aca9b52a390f	0.016834944	central
07ac5afd59ecf590940c75dbadd3f31d	0.016735435	central
5fd2650d39f3745f1edff0330c93427e	0.016633235	central
5e3b147778734346becbd3dcc8296b74	0.016597462	central
467bc14dbceef2e3de290297f4abb60b	0.016468787	central
89f10b55dd6790bb409efad055446a80	0.016466075	central
80e06821ae00a5bb282fe4d12ffc839c	0.01641878	central
424287a4dc250fd60c7326fd782bd1ed	0.016405553	central
2f8df9314138bf3157485df82a029646	0.016364853	central
4a4367167513b14d4e0df3c173b88bc5	0.016364022	central
7ed3741f8afad0fa325fd2d8b43c0d56	0.016350427	central
a486a07d721ce5e9017119a86888af05	0.016282591	central
c7b566b2454d55bce5ddd9def302ce21	0.016191211	central
bbe7c9105f738b0ed8d330d9a7c0b393	0.016017593	central
bedaa45a295816b30ea4b41aa400ae8d	0.015948571	central
eeeec2e6eaf954346a007f0e8dbbbbcf	0.015939502	central
d59558769d397b8069045ce42e8db383	0.0158623	central
3589b9a7993f9dd7f80f617b4e3fd697	0.015739326	central
f722a301d4a62862c9377e27295b6761	0.015719478	central
88c3fe3aa38b0a92b0368541dbcfce60	0.015639803	central
e11f9b364f69ffe389350734f368030f	0.015403404	central
78a13f77b5828dfa3ba093c07518fbdd	0.015367138	central
281a01ff4277e258980c6c505a19b03a	0.015351232	central
4c5932397363127fe20d5e1f0040fc5c	0.01528786	central
31ca7e667023118d9a42a564c96f867a	0.015283473	central
e4e39a3e9ff0b0944a2ffd2e3ec5be57	0.015234543	central
9f2b69208a58d466e61a3347e978af49	0.015214531	central
2c191f15c90a6ad8db0d6266b6803f48	0.015202519	central
cb0d7c42436b91feadf74c44538fa051	0.015157274	central
c2026dbf62d2ec8d00c26bed2830987f	0.015148541	central
51b06709db175bbd2d1465bed9b1e387	0.015073823	central
a0cc084a42bbb849d8e37da4c52d7f57	0.015055993	central
69fb0b3f51e7d548588be9c65841f97f	0.014989099	central
059524ae1fd3e8f1fd8d1134b82a70eb	0.01495553	central
ecd73dd865ba28fa44190f9bb06f0f1e	0.014918063	central
ddbd8ffd672fdbd1a8de4f69427e9c75	0.014687487	central
86c5033ec4233c75beefeacb5bfec766	0.014609517	central
20e22e55158f6c9b88294ddf8a491999	0.014571226	central
5ae77cef3e43451299a171b825ed53e6	0.014513927	central
7bafbdf4ba30868cb70308db662bba8a	0.01437192	central
fd73b07f0ad432a1de36f0a95cc3ee7c	0.014347159	central
e2a54baffc3a20b45db928bd49407660	0.014334259	central
bf49339b0a5132f701aad9228c9b9097	0.014327211	central
173a876c94de8aa6e77635cecfaafed7	0.014265847	central
25fa2a50399d040ea2aabc669edff772	0.014255183	central
a4e6d2e3df9f1a51570048ad4d7d7fe6	0.014194049	central
dd1f172e30d566964327d863034f4d89	0.014182555	central
8126644ee5ae1e17f76d629f605624b7	0.01401087	central
bd57e75e09461a1e3971a1a6c461a9a8	0.014006773	central
19991bf9806f48f38ccd79e0bff94a1c	0.013987892	central
ec02d85cb97c041c2c74d3937e3eac88	0.013959776	central
ce29c1ac08f3eed91dcc1d682d16ef6a	0.013902474	central
edefa35fc9f60aa0c6a2af2263149a6f	0.013769944	central
87935bfc4d3614de576656d1ba85caba	0.013729562	central
52976c5bd28377a0ade3213795805ad5	0.013698248	central
306e2c9338d2cd444b7c17a1804b7d88	0.013650767	central
7859ef91c74ddce595868907540c8224	0.013649399	central
d58aab42594822ca17ec3f6ece715b64	0.013568036	central
55542d914163324c683e57d8b4fe3f2b	0.013537841	central
2dad77f971850074caa5583de04e2ac9	0.013524748	central
40fd2d5a66a95d47240cbfc5f8a83917	0.013505446	central
3648d586bbdd390426d80a1831b4739c	0.013382696	central
f49464574e12ac42d500d1530e54a430	0.013073839	central
83ae9cc4a4f52a487b30f4ee16f6f446	0.013069207	central
9014e04bceae02bef379f51e56023798	0.013014297	central
d47911ee6111671d0262868cc481faee	0.012973575	central
25882f325a05b58042cb471ff277a927	0.012882232	central
ddf0a7845c7784c843bcfe6abdf123bf	0.012790983	central
8ce123b4d68f1f0023f8060b73feb3a8	0.012770589	central
7f01fd249a5d5ec0f8063347ba0edcd9	0.012759365	central
d8ad6a9408790a5883b8756cf3b7b6de	0.012662977	central
e647eabd5b5c0fe0b0aedfaae814780a	0.012640409	central
c9362d10c23138c710211f363eea7bae	0.012600042	central
16d491f9cb383567b87ee57916f7022d	0.012589839	central
ce23de85c56f1785b536937c054b8271	0.012508897	central
2cbb42e70e975316fdfaac5fa2d17c99	0.012397351	central
8bdaa98dc2deb44bfb1173b96604c227	0.012375026	central
0b734ffcbe480cfdd5ed445fda569408	0.012365796	central
9ecdd94587d91d88a5a680c1bdc5435a	0.012340166	central
8f4c862c9996f64752c41b68aded4177	0.012319196	central
9ec6af6e9dc0ef84a553d76c83c931cf	0.012293442	central
bfbc2761532bc9a2c27f58514a6371fd	0.012252091	central
9c608f0e5bf052d86dcf1e6f26c106cb	0.012043242	central
969222e9f26362c2ff6436590506084c	0.011979462	central
0486b641a0c77d9d441046aacaf47eb1	0.0119373	central
8199d4e523f25a7543c89fec1b8646ae	0.011885664	central
fb75022667ae8337b734579d6514c846	0.011875119	central
78dc80719e7cb94aed0e007a13fbae13	0.011868836	central
dcc864202a6c462704cda8cd77c2a446	0.011834771	central
7e4cbe6a6dfbec80a2d6cde5c7f50a2a	0.011833362	central
624d695c86c117bafba5d5f8a217a239	0.01181247	central
47abf17388fc1c77af713fab3a81a71b	0.011740728	central
d39c0956038739ad332088cf2914b83d	0.011711965	central
a5d9ca5da939eb8e23c4c38b98f21e51	0.011692458	central
e4de1fa3b89c3a8fefd4385943e45e16	0.011658081	central
dee03fc73d69a1b44804d5b1c15d89f6	0.011627725	central
3b8cb7270190c14c025d02189f729fb4	0.011576538	central
3aedd119eb2eebae0f2eabbec25da986	0.011520937	central
3bab7d53b6edb816f9053c5a18b2ac4f	0.011495774	central
682a1e0e8b224ab9ec0106ead9da8b80	0.011462723	central
928448588d0740caf466fc6c68921397	0.011430224	central
edccd4f8d8a890f35812044c82602453	0.011343988	central
0d957432dfd7060a26e4f8903aa7069a	0.011320285	central
72f2383fff1a24dde958422cb34ff6fa	0.011302073	central
51c53019ae9fdf68af31dbedf7e50d1e	0.01113127	central
aa2b22f7458d425214418d36e0b22f9c	0.011071506	central
a09cf32371295d6328ddc2b034c53aaa	0.0109705	central
c2e8cfa479572c04878d1a72340e731b	0.01093965	central
6adb9838c319ae2800a8a95a7151e7ad	0.010818388	central
23b42ab47be8ec84b55f81a4415ded66	0.010765136	central
64d9ea72e66130afe29415f66716e1c7	0.010761007	central
45986d052a1fd2bebd635ae04ad55cc4	0.010637152	central
400473f9267bf91f4a7cf0de13c4ddc5	0.010609116	central
ebca2ebe29b10e45b0315a7e41e7a4f1	0.010575294	central
58e794bf9f679d2c91edcbfdcbcc443c	0.010566163	central
8dc26c1cadadba331f08a916c641b038	0.010524244	central
034e7a22808911a1e73261606ca682d3	0.010489558	central
a086b77a2e0d63a6fc2a67ed3519b3aa	0.010399683	central
b3c12bb823480a34502b8d2027b89c09	0.010338779	central
9f660fb7b500e6f10f685659cc105c8c	0.010301435	central
96e2c420438e78b2561f341dc2d4cebd	0.010292487	central
e238bf4c0b8f284c718740c88612aca5	0.010238338	central
3d16d2981cc1df8163c8453709ca60cd	0.010191779	central
918e638e9b2a62ce427b72807d68c6bc	0.010126144	central
558124570a038eff04ce4c765abe392a	0.010118539	central
fecda6c34c46e84650d972c377285a5c	0.010021012	central
b93d5a097807abfddd38758850e23e93	0.010020223	central
bf0ff1dedea331b39e17400b69678565	0.009986959	central
0561d2a4c475fecdf35a9646b14a75c1	0.009767325	central
7c25e6aff9ba2e79d66b7ee963471a7a	0.009749155	central
22afb1878f4c3ef0ff88078a8146945b	0.009732425	central
2ea3c49f28818922fa9b497159893896	0.009700487	central
8a4d2a41afe54202dc90ccda6a645eed	0.009696408	central
16c8b78f5a61b94ce5641fd6cdbd16c3	0.009646536	central
bdb3e6672c1f897b5f53cad73e938e80	0.009636302	central
e96d86281b32c07b3bee251815c91981	0.009567704	central
aed02b7eae96a47963e264394f733c32	0.009506809	central
ac9c29a9bd2afaf693db21ef495ebcf1	0.009502837	central
f291c39308122facef364572d45b49ad	0.009467783	central
87e9e8d22879b34f3529a45a8f65a720	0.009465598	central
9afadfae5af13c0e828a530ae0f7dbc5	0.009450165	central
efb4eb4bc448c29f90da3b32eae6c305	0.009447968	central
062863d32c3f9ccef86a6c445b434de5	0.009435174	central
c9daa4adbb48de950326b9a7beb53e56	0.009277134	central
66b0a42f14b4a5a0be4209d17a5f50bc	0.009255414	central
d04d60f293f3493641b9d95d84e54a54	0.009252667	central
8b1a6c154b29cf1befee8c98a2c41628	0.009247775	central
063139bcbf1454a73f92d9846ca77e92	0.009232913	central
f95711e7c34619643d7399d80340be01	0.009218189	central
7c48ef98ec3e7d7d239de3be7e7c6919	0.00920076	central
529fe784dfacdd696b8f3cfa2970034c	0.009189076	central
7b9b4a2814db43bc94e3f3de3cbfd8c8	0.009139002	central
da49bd5efba9465f408b63f449e5ad15	0.009129714	central
afedf759f42028885fbe3907d76ebe21	0.009127519	central
5540f45ca5a2da30cee86e7ae040d773	0.009109898	central
30797f6b315d088867560b9255f75ae3	0.009106346	central
7f573e9bbfec3085d866c0e1ff5eef69	0.008988886	central
a78d46fb46f79c9316d7fef94224fb0f	0.008978941	central
2490f6733f8e98fd0510d0e08f25826a	0.008918275	central
b5975397d286e84aadccfdb1472d92af	0.008825494	central
0762f7364c885cfbcb405bd9cc6609c2	0.008791079	central
ebffdd5a8708d2bba7241391a6972da9	0.008751686	central
b13c3fd44045f38aaa0efe5e23781bec	0.008725683	central
512c68655ffa08ecf370dba6477e6a69	0.00870461	central
93051e396687a30a10375eb186f466ce	0.008665918	central
40ae296a5fedbb9c14896878bef77a2a	0.008651228	central
38a3fb3ed024edbf08a3e9d78000cd63	0.008645863	central
d5fe91a7116cde501858aae103828ac7	0.008633751	central
861ce0ecb38ca5e709018e6b19c1c28e	0.008587198	central
e565c2b1d8c800eb1dabc3d695d63f58	0.008561452	central
551a108e28e2fdf9b027e2f717728822	0.008530759	central
833fe4fa09a9446efe3e227a6bb17eec	0.008520871	central
2cbf6042d658c39ea0f5c5af3bc9c1fa	0.008502791	central
e57b9932f681f8d899895df7d39cb566	0.008403373	central
3e0f16d991fcbe9aeeef6123ede5c777	0.008399717	central
b1cd2aa65e3855c92750019b18ca1600	0.008392515	central
e45b4242132eac8c0074f8545059605d	0.00835677	central
245ac6ce18272458b9ce2a03c6243936	0.008327693	central
6f31efa34567e614509917123a2180d9	0.008310582	central
dee296c00ac742ea88a52dc4a1905558	0.008305211	central
d3b9d82e52bba5cc9b354195dd0b100e	0.008263822	central
feed7387bb25d812e1ac7e96264e6b81	0.008120577	central
fc0453878df851be7f89a471eb63ee94	0.008117474	central
f16a8717be5b824b888d87e3bbc532eb	0.008081809	central
168156bd06d9c6539c11268756250be4	0.008018403	central
2be62e2cffb08d8ec518e973610224c0	0.008004352	central
dcd9ca350412d6191f9e35988516a243	0.007986189	central
920461e7b1b02e6916a30386094ad23e	0.00795992	central
4099e390df5f2fea7b43049846b43f94	0.007952557	central
41973b19db96a068d9743f02bda90adf	0.00786578	central
b08fdf41017046e43bf4eb03d44ca4a1	0.007830428	central
8f05718de17841156ccba86ae7fdf8fa	0.007727906	central
d70d57fe3983d6357c57f240376ece94	0.00772736	central
906d7e971f37c6cb13312f7e93c63875	0.007694408	central
73968ebadf74772b2ea76585b05378f5	0.007692924	central
de3b1623584d71f39eaeaf0b0a1d6421	0.007628206	central
c8caea1320346657d28f0728e145639a	0.007625559	central
defc267f697b6a6326c8ce765255e674	0.00758924	central
17d5e3a4c16604de2def2953ad407352	0.007496226	central
90a31bd297fb6c4bde30a007f216144d	0.007488241	central
23b62aa60082af3ee772bbc09af84809	0.007390322	central
ad3a168d2a20facd7a58cfe767a63683	0.007350239	central
ecbe88bbb325dd098897f00894138648	0.007327834	central
8194072d076dd54d9adac460341173cd	0.007297121	central
0d23b026076404500785facc742e7de0	0.007292583	central
a2594481a100206ee942275cd2eb344a	0.00720329	central
cf60f878dac6231eaa21c3d67880e017	0.007186938	central
d10b0fe92346a5e602b84d6d6beda4c2	0.007133617	central
83f6c58f0a8d62f404641afb635ae5ca	0.007133205	central
767cea27035f535c431a8bca50991923	0.007085177	central
b9378889ef876f6252fa28d70ce9b2ce	0.00701572	central
a5a6ff5aef3c299f08a8d4ac02027bdd	0.006997678	central
d371a1173c9b2699edaac41723c142cc	0.006877691	central
0df1412c9073fd21c69d00920710e2b2	0.006802713	intermediate
931de54b13200b3a8fc80dfb1110c7f7	0.006800975	intermediate
f3b584bcc83da302b2191efb20cd450d	0.006780764	intermediate
3fa857281828414c0f01957b37067b47	0.006635141	intermediate
a4ba3c51f08dcc422c4f00ee5aa0c07e	0.006634894	intermediate
38b6806f91c70982a521d878c2a74793	0.006603466	intermediate
782dcac867057a9de1a5126bf76763db	0.006562812	intermediate
adf1b5104910dfd52fe4db414af65fd3	0.006522091	intermediate
cadfd08fe1b366d25752364816c246d6	0.006458938	intermediate
8b2500cf2318fff4fc8e9648c5bd920c	0.006457778	intermediate
a1a49f284c2b3851ebaef4c21b644bdd	0.006454244	intermediate
b9c6eefe706a30761184c6029f6082f4	0.006423731	intermediate
5b17f17e8661e41c16b5b22577c71ce3	0.006412366	intermediate
76562eb10e95a4c4543e0f3d5bc65cc5	0.006389033	intermediate
8cfa53817e6648b97ab8888ba2080ad4	0.006385402	intermediate
e829c9fcd49187199a41283eb8d4e936	0.006372589	intermediate
821857be2c651de3ba757e2469ea91f0	0.006323265	intermediate
b442d9e559076f54babfd30cab29e8eb	0.006268727	intermediate
12afc521d762c012989393a8c97eaba4	0.006251821	intermediate
1d815903b3dda437d1c9223507125d6f	0.006242864	intermediate
704fbb30f1bf6c5ad2bb6eff533433c5	0.006228363	intermediate
54c29468ddbe4cabb82ed81c79495ec5	0.006185968	intermediate
41b2995c40d1a4f04fc31ea0267f3940	0.006182907	intermediate
f81925465de7306b487d35997e42b909	0.006177764	intermediate
8b878848131550089be24d809749e68d	0.006172768	intermediate
f5bee6f0119057d7f808cf86cc5650d5	0.006160268	intermediate
7e47661d381ded863b05f08df15614a5	0.006134552	intermediate
1214068b4eb59ef0a72d2f4cee068569	0.006109331	intermediate
2dd91f2748fd22207f8688bd9773d40c	0.006080573	intermediate
8d4a87d4ca3c9f8c6e463a185449822e	0.006069427	intermediate
ff53e764cd29c81dd4dc5e623a1c40b6	0.006031278	intermediate
92525595e59199aa06264a99a218467d	0.005984897	intermediate
1803fb6e727b3d323c0c5ad3c9753ae6	0.00595707	intermediate
4d1dd0b107e3c261ae2deb481fb7b1e5	0.005949743	intermediate
4f0531e7d55d323631beebc34ab023be	0.005922486	intermediate
2ed8b9bb6b960589685ade7eff8fcd08	0.0059097	intermediate
66e5c3b1fa4a08e428d127795e98139d	0.005795397	intermediate
9affe9f243c9ee251b06f529c9cece44	0.00578954	intermediate
4d8de64608dfa614cd32f57a1dc1ee99	0.005757791	intermediate
2744b6862b5129aff3d8c8f8e17eed1c	0.005749176	intermediate
f3cc946bea26d2418801f5816dac04fb	0.00574101	intermediate
16350cd2036fabc8904ba5217d6ccebd	0.005730954	intermediate
96c4e7fb6d64aeba604abfab1c9e39a3	0.005677757	intermediate
ca5a6facb4297fd1c97ac080cd95e7d2	0.005673009	intermediate
924808ff9c7fc7ac233c05e4fbe2ef39	0.005613195	intermediate
8dff5e7cbfff1599a8d73d3077f8a168	0.005567485	intermediate
f2043a4834db371c08671ff2de19c81c	0.005503325	intermediate
438d67187868c31bf7d9f0c2aebd1684	0.0054938	intermediate
b01413a0a5f46be61f50695c39d362fe	0.005484663	intermediate
f648ac4735008524587f8a75708c46c4	0.005476523	intermediate
aae66ba1e551353a57a0e64e67b24067	0.005412615	intermediate
7fd709e5d863060b46ab628affa8ed14	0.005386901	intermediate
0a761fe399202294a9b013553b5d11a3	0.005346095	intermediate
82a9e2c70f38a49bec8ea2ce487b3612	0.005324673	intermediate
2cad0f24b0492d210d5bf817e1bbc262	0.005306837	intermediate
8992b5aae6d929bdbde3044bc69d92ab	0.0052877	intermediate
2a47036b99926d2e293f322af4b27903	0.00524816	intermediate
2f027fd2e9ffe562c954afdc1b85f27f	0.005240853	intermediate
0187ba313208bd26f8a60e344f19f085	0.005194653	intermediate
97ea223fdb349f64b1a6c309196f6833	0.005147711	intermediate
770548839ffbd7c8e757bbabfa3c5011	0.00511982	intermediate
1bfeebcebd80aa78a9b003376c5e856e	0.005114841	intermediate
ed8e2b641d98f61e60bceb6547c07588	0.005107869	intermediate
68df9c15612fe5f1f0629402df969445	0.005105468	intermediate
617822be1b372d839aa628468691159a	0.005036516	intermediate
d7b36149d40052b9c7c7735eff7ca401	0.005022349	intermediate
1eda815321b1380928d4b4d09b4132b3	0.005019294	intermediate
2d1affbb6cc92f58d259aeabd3b3facf	0.005006935	intermediate
78a37ce650074153b398fb93dbc3b43b	0.005000923	intermediate
5973f8ef409833e8f3211faf8a1e07f1	0.004984395	intermediate
2525d6047b86baa2d4cd3ec4e0cd23a7	0.004973909	intermediate
32c36c08ad52887c928d229b14db2462	0.004952984	intermediate
cff11f077ec6a74d969c7eaff3e67763	0.004893727	intermediate
e45cdb2a290ff8379cb13783c5486e39	0.004879479	intermediate
1ba4c5723a31daf7787ead273d1d0b83	0.004877768	intermediate
33f42570a9380f4b6d03e234436b89ff	0.004853713	intermediate
895adb846d79d84e69b3ba8e29b64506	0.004847734	intermediate
3b009f3e6d03d5c8ad4aece89cb04219	0.004822978	intermediate
0fe51e266a4cd61ad3662dd09e929427	0.004819556	intermediate
cb45458e1a4bd238d9c21cb38318544c	0.004785224	intermediate
8cccaaee87a727116b9f64610c315198	0.004743042	intermediate
0668bd93e762f01e4e9b7deff77be371	0.004698967	intermediate
f60d21593dd0afd39be5b81c73bb2210	0.004698732	intermediate
f471815a46990a873e4a5e931ef46dec	0.004680248	intermediate
7d5c8cf85a8e1b6eb6d96691102380bd	0.004668658	intermediate
213b7971a644fb147259f5920ea70b57	0.004665602	intermediate
d749217180640a3e233824ab22ea54a1	0.004656157	intermediate
978b5f1f4e1850d92133f4653708c9e0	0.004653029	intermediate
d9f074baada36fcab22b68af1ba1f575	0.004625312	intermediate
fb3333c743d9e712d5afb47ac86b8cd7	0.004617854	intermediate
3f12f87eaf8df76ec89ac79bdd4ccb72	0.004578225	intermediate
2c00b900bb3974c545de513f5f5944f4	0.004568864	intermediate
19cbe8c5ed0d18824dc2ca670a2a06bd	0.004521536	intermediate
ff135b164413b976a8842395bbf27489	0.004518907	intermediate
b9fa2166558ba644275859e072a94c18	0.004486688	intermediate
3b796023e1596f3dcf5a1c4fdde3ba7a	0.004456003	intermediate
5ae71275bf78d42c94b7d897f7c8e360	0.004446256	intermediate
0d5d3cd0580a004196ebc22c4423e292	0.004444449	intermediate
328b2b49041a329168119e4ef4ad3654	0.004441235	intermediate
b307564e6b75cd7c037039fe71ddb996	0.004433095	intermediate
e4d81ca11f19a43aa029cd235aba444c	0.004431735	intermediate
47e5958b2fd7112fd9dcba5680493649	0.004425684	intermediate
ba95a2ff1c4c444c972568c4697f05b0	0.004406345	intermediate
359d86451a4866f7ee2ea7b19c5a055a	0.004269904	intermediate
babebcb459797342c4801cc1249ac1a3	0.00424421	intermediate
8b53c3ada32a4763d7ed3d8b78dc6469	0.00421591	intermediate
dad447faaf178b76fd41c084ca763bd4	0.004202846	intermediate
fcc4d1da731149bba0bafc9ab3c7012a	0.004176193	intermediate
a2b82db5f8665547576663682bce3275	0.004163245	intermediate
6f317d7babbb4c07655ddfc1de8d4b5b	0.004140985	intermediate
46fb1aced7122825f31bfb1045b6f426	0.004131039	intermediate
92a983e9e133afacc7dac405407b4608	0.004127517	intermediate
3e8cf843ae1e99d8a13f65659dcc103d	0.00406596	intermediate
49eeae3c90d4b0249b70e2380aea6527	0.004017216	intermediate
09838a6b4d4bf37241391e5892366f9d	0.004016082	intermediate
6633f96a536d113b22bd9b378a4e3ac9	0.003966049	intermediate
2084d0eb587538625ad7af11cf7243ee	0.003926194	intermediate
56acd68056647eb07998228bf7c05e96	0.003903381	intermediate
b40ad3a8c0f9874ee974b6e43dad0b71	0.003872126	intermediate
0e099145b0c7fa4d3a216147f563a734	0.003844919	intermediate
64aa80027bdd62eadba30afe25608ad3	0.003818091	intermediate
053e0365ae7d249289ca0b9f45ea2964	0.003772492	intermediate
76bc0556555cb5dea74eb4c7b73bb917	0.003715821	intermediate
14435005f13d7491e33fd62e414d62e2	0.0037156	intermediate
b18ec30fd19c7e39843f40c4cefcebdb	0.003683245	intermediate
36c835ed43aad627090eec7890bb2289	0.003670364	intermediate
e11f4f0e16bad8f6a24d2b559d9871dd	0.003661937	intermediate
53cf05a8e378710b04061530fdfc064a	0.003593615	intermediate
c034ffa16122f8860644473c424a8860	0.003563474	intermediate
56acc6cdaa54e189b17e86f2965d761f	0.003529883	intermediate
415ebc721f7cc50c2f72298be17c563c	0.003511404	intermediate
2968de324b331ac6203dd59af0dc69e9	0.003503215	intermediate
ec65574b5928cf10ebae725b312860e3	0.003493019	intermediate
e18920a76a8d49266b51bb847d5bb825	0.003467916	intermediate
759331ff5fa28c761a94ccda27acd3a6	0.00345013	intermediate
0c9302e5bbe694a83cf20946d57ee776	0.003412264	intermediate
a4b70725be20acf5288d41ec2c21c15f	0.003408827	intermediate
d54ab06141b8141a8da9f6e9ae4c677e	0.003398533	intermediate
381571b286cb9a9b79d62793f5628207	0.003366889	intermediate
98e988cf532fd7df4545bcd5a1394180	0.003350769	intermediate
4bcaf33bb6a17575c727e0b03cd51e71	0.00334856	intermediate
2a791de99a329a4ee2b9c02dfe430cea	0.003330452	intermediate
dd996878cb7e6977ed460d137e0c3a20	0.00331903	intermediate
79a31eda40e3e27e57a26ab7f7eb9e42	0.003283291	intermediate
1c43fc5edcc6ec72f5441945234b7421	0.003266774	intermediate
420469d060c37954e6c28daf53285220	0.003198061	intermediate
a719d1de69529d2bb061c16a6c975516	0.003186618	intermediate
c3bb37387b37e57e7e0ed200765aae80	0.003111795	intermediate
cda95c203e7fb7e7dc65d230a2a40bd8	0.003105942	intermediate
10d4fe8d777ccdef722aea433dfab6e2	0.00309035	intermediate
0d5909236d03aea45b87d772f0605563	0.003068341	intermediate
f0494588700034888ed0533262ab4521	0.003062903	intermediate
35650de47e9bcebdcca7a831e97a52e0	0.00305682	intermediate
0dc9644db3dbdced09b281c58c5be16f	0.00304519	intermediate
ab908df7869a59cc37b4235c845b8196	0.002899776	intermediate
f56f6defa0e5bab3ad858d051b44d3ad	0.002884898	intermediate
8a0ee290bbed1856ae6da046d7520cf5	0.002815376	intermediate
dab720ac7cfc883176a13084ac924f16	0.002807536	intermediate
b36afc1d2f9bdbadefae0559d4694b2b	0.002796288	intermediate
f709589100082b341f7cfa78408728d8	0.00277623	intermediate
bdb3746d4bfc3270405086c03f9b03c2	0.002766946	intermediate
146a555fa249199b69b25ae2d601dd25	0.002680606	intermediate
229835e53fea09acbbcb7ee172560238	0.002679784	intermediate
0cbc7a2d7fdab092e9b613d9337eed9f	0.002655435	intermediate
2d16ae915a096c61256dee1e412645c0	0.002640262	intermediate
57fca98dc9ec37457e8ff70160d3a27f	0.002623773	intermediate
1da0edcbdff4f896efbf891ed9f91c91	0.002613422	intermediate
1cb919b52272823be2e681bd7f5f1f3c	0.002556799	intermediate
067162621de5a3dd3d0bf38e8a31d72d	0.002532084	intermediate
d0960c83d17931f153dcaad2786188d7	0.002510445	intermediate
49fd4f5c0231a3b1317e61be186c10fb	0.002502384	intermediate
532ebd28657e97e54bc6b21abe2dee0f	0.002483457	intermediate
5b6075ec12089a8d5365523ed578421e	0.002384118	intermediate
597c3977a6f67cc93803182bd8137258	0.002358738	intermediate
db4bc954bbdee776a957bf4ff67e5916	0.002280505	intermediate
5903f532ac16de4cd2925792c24767d0	0.002274221	intermediate
9968537c9c98d7a4d0793d74aa585d10	0.002250511	intermediate
8875071910f5707f292611ed989f2294	0.002241707	intermediate
e658218acd52d0e874dd0287af114c52	0.002241676	intermediate
e1452a52b393d8483cdcb08c77b56776	0.002171953	intermediate
51e6ca12bde59a2731c544dff3f2a44b	0.002162248	intermediate
7406704948d849e6178852e57532468f	0.002155475	intermediate
358a0edd8834769438dcbfe2d47e34c6	0.0021542	intermediate
b51d803e2910dac9ddc53429d30be98b	0.002148164	intermediate
58db941eeb4c9409494cd06339c04ebf	0.00211388	intermediate
64b552810b13e9e8184d085e8ba00257	0.002113544	intermediate
2e68fd3cb5f745b2f0ea53a53fa57e4f	0.002075305	intermediate
0e131efc51a866a5f492b43901f5573f	0.001977909	intermediate
87a11efe4f1413b46c2572623fdcf58d	0.001942278	intermediate
599692dd65dfd018aca6c38f1d433aae	0.001920345	intermediate
cf3bdfdf3fdf1b8967b27f31ae99cc85	0.001917129	intermediate
6edef8dee1ddf9ce00485ac64069acaa	0.001912422	intermediate
3e610dfff865ccd2e920212d6356f1e3	0.001897749	intermediate
fcbc83c9765e09f0eacafb8c2d918716	0.001877847	intermediate
657abbbd2ef468faf5ac674327a87bd7	0.001869324	intermediate
d252bfc652475105219a62cbeb631af7	0.001844799	intermediate
f160ce5324d9b2cdba380a2b9aba59c8	0.001828845	intermediate
57601ec5b39a81c4eedda1b71d100fff	0.001792227	intermediate
00c4a7ef8e4055db6f72401c4e7cd34c	0.001782184	intermediate
90d889e42266f445296d2e13efe1d819	0.001636111	intermediate
9bb96582a5fd17df862fbd322c298050	0.001601405	intermediate
c63dfe4283032d6c3ed84dc525a5ca9f	0.001506069	intermediate
6ba00aab41a271290af17a8d27267108	0.001421529	intermediate
770e099c9910370eb357d4400f6da2d2	0.001410076	intermediate
5fe183ae7daf75a0634155d64433a05e	0.001401021	intermediate
365068ded165f902bf850705aabb2558	0.00139616	intermediate
7ff28acdf97367dcfec4dd3977a4a5fd	0.001394537	intermediate
3f85202f79bd4d7da4cbe8f3cb497ff6	0.001386367	intermediate
01c308fde48f5c6369121723d9bb3307_16S	0.001367434	intermediate
b6edc199d2eb441935279a2796c01d84	0.001351656	intermediate
fda50987f8580f2c51c3db5e23049284	0.001349063	intermediate
e8e15b8ef0004cb9d7113a7c72b4d939	0.001330363	intermediate
c69ab03c890927bb43551d1c8086df53	0.00130378	intermediate
374a0c1fefe66f9f362cbccf64f4970e	0.001297446	intermediate
1381c779f41ebc3171c41d09fa22260f	0.001295152	intermediate
5ffbaf3ed5d7feecdbef9962540644cc	0.001286604	intermediate
7b21bc6908d5ff9ad91a2a6b0cc35d5d	0.001241523	intermediate
28584e04562aa43141c0df90bc163f96	0.001237787	intermediate
db633ead1fb6b652dbc23932b6ce9820	0.001207242	intermediate
e5cdb86b653922a8b1c0ef1e5462dde0	0.001194335	intermediate
f15c56a3a436c71f52a9606748ff56b7	0.001188432	intermediate
54e1d4871483af7638cb3880b4eeda02	0.001167171	intermediate
b2da862a77da7c4ea9a195bd73609b84	0.001083699	intermediate
a478e41978eea98dfc783e2ff83ca85f	0.001043998	intermediate
20310f93ad1e491a3aa9488d54eb671a	0.001031466	intermediate
0f4647abe8d686920b6ee5629f7258b5	0.001024543	intermediate
c4a645973dbaa1ce98261212b363ebf8	0.000920055	intermediate
279e9d3dc4a497a74d54f48d4b875ad3	0.000889723	intermediate
b100f4d838d5844a1e59e61781e9524e	0.000856579	intermediate
2f798d5d9dde12b4b0552ac5b0e0aaf6	0.000815915	intermediate
1aed102449d64a194472dd8b393819c8	0.000767249	intermediate
4577e97b28935d7ffb86cee0227b2d8a	0.00067463	intermediate
e049931e755d48d15d0fc35d682e7cbc	0.000629893	intermediate
d69dd68656add779042ee5ea127acfa9	0.000629264	intermediate
15db2ebe5714535c8ab9de4700e472f5	0.000575067	intermediate
7079a5b59d8451a4251e0b1c1e52be36	0.000561749	intermediate
e70f530ccfd8284279baf4840da818ed	0.000541297	intermediate
c926d4236abc654827bbda2e26af2c38	0.000509205	intermediate
17c42ba778ec6e4ad3f320f30b971e58	0.000481612	intermediate
b75001bbb74059b4bf69828fc990c1ed	0.000470657	intermediate
9b8414b323694112d8dfca068633a18f	0.000422094	intermediate
32a9c3aaea8241e1b248fa8c4c38428e	0.000372417	intermediate
dc9586211dbbe3dac9d08a6390dd6994	0.000337627	intermediate
f5431c6613c39602bc298f88a287e292	0.000335082	intermediate
4f09755ce3e17d77774411f9d045a8bc	0.00029489	intermediate
f4dc33d306273fc9cbe1d39e098d0741	0.000223855	intermediate
b156bcaf63da75f6fe4e3cb72cd2dc6e	0.000218908	intermediate
ac70d3d9a48a9a27c08d7028aaffc0b9	0.000184647	intermediate
8c3e31eaac86d53cd8ec5d11d20d7f8b	0.000160932	intermediate
2b9a3703171f8e1e6696c0c43d4be6af	4.29E-05	intermediate
ec885af9f3a298a7712914cf2f82b983	4.08E-05	intermediate
7f524c1df62c79d7bd5d405f100754c5	2.29E-05	intermediate
7f8174c5c48ea05d940962081526f4cb	-1.56E-05	intermediate
f20c157d201db5f2de7157bdaff68805	-5.85E-05	intermediate
3ec8b027f30124ba28d22d0fee73b104	-9.62E-05	intermediate
9cc3bf32be9653cf36787cd86547a63a	-0.000151888	intermediate
8b0c46bb10df7e9cf7c09838f6e40c42	-0.000196171	intermediate
106d4abb58743fee071a5746c9a79951	-0.000208792	intermediate
98d17cbb828b34d18bc9dd248038dd01	-0.000251203	intermediate
e328b6247e186be60e72d6069d8a6b4a	-0.000371788	intermediate
6e24f4b8f124bdec09482b4294054fc0	-0.000371917	intermediate
a62c9e0f72a908c323de2bf2e9ea19d4	-0.000397117	intermediate
73923a74588887242396963e83cc6193	-0.000402554	intermediate
ae4f6682ecd77c08b3a3cfd0d72242d5	-0.000407931	intermediate
038323ff80cf612a379168fa9a6e9dab	-0.000427771	intermediate
c1d0c3158a0a4e21191adc4d7c7a3d12	-0.000462478	intermediate
c73b180b53cddb07ddcf8d0a5f738e6a	-0.000464298	intermediate
7d3c2bd140d85d29c1c3b625ab0b01b3	-0.000490545	intermediate
25ab52aa6eb0d0baa81056c7c57c3360	-0.000499164	intermediate
f71dfba4b930e56fe4e6336ed69c7a26	-0.000505217	intermediate
0000ee21bd6e98ae0cf6126470299d61	-0.000508354	intermediate
996c6ba27ea2328b8673e588a3bc69c2	-0.000508719	intermediate
bdb25b60bd7018884001dff2c9a11dce	-0.000520835	intermediate
1485ea0f8b4a4ea4f1a6e3e66debb985	-0.000521655	intermediate
59c6203b11aa642627337856c2e2b93d	-0.000542103	intermediate
15903a746925f6995d59010267c52a60	-0.000575171	intermediate
ab7584540447560aee93c1217fc2f440	-0.000646303	intermediate
820b7ad2fd0b10f3b9422f1d52aa5821	-0.000649554	intermediate
a03d05c4eaf6ada5a0e55ee0e9dd7d95	-0.000740773	intermediate
86a3262fad3bfa535de4042ba60fa844	-0.000751939	intermediate
8a57ca0d08fff44dd94e38b374c2e872	-0.00077489	intermediate
44243bb7ddfe99a3b5278accd9c889f7	-0.000792095	intermediate
5bddec403aa892d6ff6365b93e9efad4	-0.000830484	intermediate
54aef5ab006cffb38f917d4171b6c104	-0.000858263	intermediate
cd137c52b9a94b8d37c57cc72ddefc55	-0.000886567	intermediate
9e158bc53bda8d69902a4cdfe5d97f74	-0.000897822	intermediate
06d882bcbfbdc4db181d88394b963721	-0.000901216	intermediate
6c42e44da35b2ed7695e2c4c1916c958	-0.000904118	intermediate
8752d61e285b5418ccc0c7a6572f79a4	-0.000935406	intermediate
3f234639ca29a7259cb06d8e56513271	-0.0010165	intermediate
63837f07f1ef662a621c279c5c86d309	-0.001058015	intermediate
518423c7e19b5d9d83cea29fdb9c9154	-0.001071967	intermediate
c0d556b93462fa86806f9b1d4f5a9195	-0.001114075	intermediate
88f0dfd61049498f2c1e2ffcb346ba70	-0.001119805	intermediate
cfc925ce3049ec6eefcd65085c3cfac8	-0.001130528	intermediate
5726b8fe60aeff914b8226e69c8b9be1	-0.001131429	intermediate
2ed79f4ea079936d5a93e256f8c48043	-0.001188339	intermediate
aa805f136e399ff7bbbc5668bdc0c2ff	-0.001189517	intermediate
bfeb1271e1d15b1d23ebbacfa5e534f6	-0.001194643	intermediate
735a6d63c3d1ffa15c0025fda803c226	-0.001196852	intermediate
30b90185f8da2dcbffe428234e580a7a	-0.001203824	intermediate
0a27dd111931bb78e2ec13920ada9ebd	-0.001208295	intermediate
4137fa8040ccebc13f6ff8c7ec5e081e	-0.001230861	intermediate
542910efde8ec977fe3536bd39cf682f	-0.001322317	intermediate
bc38eca7ec3ba56b22a15fb356d99116	-0.001367996	intermediate
f6a7548741cfed924a4397c51676ae33	-0.001377935	intermediate
53b6db50b3361a9c731b4bdee70187ac	-0.001380381	intermediate
9f83913a3dcfccffc3cd0c00aa957460	-0.001385678	intermediate
aff0eb2eeb116d628c32b82d2d4b8e60	-0.001410179	intermediate
b898a5d26f41cb4951f5faad3d6691df	-0.001432491	intermediate
230457d604735e34a0539b7e8100f9ea	-0.001447984	intermediate
26e95f5f32e2b35b0d0714beb84d0279	-0.001457726	intermediate
55c1d2cfc06aa570949bfbd56a4c86de	-0.001470889	intermediate
2e83fead34a361cf17589133da2930ab	-0.001480437	intermediate
e29c1771f692914ab8f51bb04e5e2f76	-0.001512941	intermediate
72f392f5ea04e633e6904d3af901b8df	-0.001513906	intermediate
9c3f525af50c684d7d427fcacc282673	-0.001549085	intermediate
ee3204f088c19f0affabcd008458f1d7	-0.001617873	intermediate
43b48faa32f96b76a9f488592af468a5	-0.001619518	intermediate
fecdb9e78d37046cfd27c2262ed317d7	-0.001625504	intermediate
57cf749df96ffbeab7d8d3458f61042b	-0.001669144	intermediate
70094d4ce77cc63579877021419e8463	-0.001715538	intermediate
8e2caa341be46d91b3ae2e15908bb2aa	-0.001774196	intermediate
e9d3882149f8d046d0930c0bd45d4df0	-0.001899498	intermediate
3131b3b6366c98fec719536d8e26d930	-0.001902152	intermediate
8c0c20a67134a54f82690f6840ef733b	-0.001905507	intermediate
6a5cf233ea311d9c7be7a48c5820fb73	-0.001916359	intermediate
d8f64e221d6b1ae1fc2f075bb49362b2	-0.001951464	intermediate
74fd66f42d9e66c550c94b32a2b8a9af	-0.001959144	intermediate
1f15b7e5ad004b60c3dd1ba610a61436	-0.002024396	intermediate
cbf9b091efe83d5919f0a691f5b4f73f	-0.002030587	intermediate
00e16f23e076c8225f0b7583e40dc26b	-0.002034523	intermediate
7857d1bd0fd4b45cd030234298fe849c	-0.002087009	intermediate
78573b8b8c4109de50353421063fafbe	-0.00215235	intermediate
d09710b836e3741eacc2cea6aa6c393f	-0.002156902	intermediate
2dbea2aa1bfbd57cf7a8adce6c8ab08e	-0.002188846	intermediate
ca77dc40b0c19c6e3b2ce9ea76cfe6ba	-0.002222408	intermediate
9f66805034ab284f2520d0fe371601c8	-0.002258279	intermediate
43b895e56947c6b26fa720c8877bd710	-0.00225848	intermediate
7729855dcf24e7cd1b5af1be140e651d	-0.002297276	intermediate
7c00fe8c5a43bac6c2315555f6c5a265	-0.002314992	intermediate
9f6f2a5cf95dbe1cacd62a8717e0c5aa	-0.002320118	intermediate
559027936d082ed245fa404edcaea30a	-0.002323592	intermediate
1ddf362a71f9925d7f7495e471ae6dc3	-0.00233737	intermediate
d18cdba8f3de54e98e9683801aa1fd8d	-0.002395115	intermediate
1bed2daa42158c4c6dd126143d387a9d	-0.002571275	intermediate
fd93350e61babcd05938c2d2ab2b8fb2	-0.002584001	intermediate
d7a93d8ebaa32150534f889eada36656	-0.002585286	intermediate
4028a024bf56280aa2d33572591f4a05	-0.002610991	intermediate
f0a31ee51e2f16bf834c1fa236f4c589	-0.002696636	intermediate
fb1fee6e30a85623ff0fd8fc5de9e9f7	-0.002712143	intermediate
b8eba3141f5000b95419bce8bd82a5fe	-0.002724394	intermediate
16ad3a5e157d79b5d13c2f8ab699c158	-0.00279683	intermediate
f5335799cec24b5f4fe3283c1491cc16	-0.00282887	intermediate
90a161008f42d85f288330e709fb73ce	-0.002843337	intermediate
3af87ba12171bee69dd0993183da96e8	-0.002882054	intermediate
63cdad462d8e788f0869434761be4896	-0.002884356	intermediate
679368f2b469db31a8ed3097e1f7c309	-0.00289546	intermediate
4d3ffeee7ddbdb8a0e4b669b00950874	-0.00291897	intermediate
2a9efaf75ca394ea1bb21e90eb12fd59	-0.002982846	intermediate
c39bd3c9a8e8e991fac2ff591ee90fc3	-0.003012146	intermediate
39a747a40bce3697b51edbfc434d5330	-0.003013754	intermediate
4695e7d3a8327738e0527ff8928269fe	-0.003016783	intermediate
4cd8dbdcc7d773298dba180660fcecb5	-0.003118766	intermediate
f68018f8678fd8f5fabf35fed746c4ab	-0.003164185	intermediate
53a49c69b6e4516dec01925f442ca11e	-0.003220033	intermediate
da8cee3a61260a240c43c8d50d0ca71c	-0.003316764	intermediate
32b4d13987e175b55a431b69cc6cf17f	-0.003322817	intermediate
844e2ee2844d8f81b3090a006de766dc	-0.003376013	intermediate
f2dcc1b6fc68e6f1475787fe757f6219	-0.003398198	intermediate
7167b05f94aa9bf3be43d309839ec2e3	-0.00340505	intermediate
072a4b26fd91a85643921d3d98dcafbf	-0.003437613	intermediate
2078fb20ed2fe65f2dfcb85917f217f2	-0.003459345	intermediate
65fc11a0747695c5c0fb9cb7664c7529	-0.0034811	intermediate
05230d8bd02d67471bc1284a803742d8	-0.003528002	intermediate
42d7abd4f7d05e5bee45173793c48f53	-0.003542136	intermediate
28b57615c0011cf36f328a944099cbaf	-0.003543286	intermediate
3fb14bd5ac9597eb473dcc326e29a5fa	-0.003590117	intermediate
e79b822773aec60e6908cb8695fe9a5f	-0.003626787	intermediate
8a291482a3f5ef0acd56ee63854c53d9	-0.003643589	intermediate
0558f22465119e8840c4b77c63d32914	-0.003665099	intermediate
abff06535728f9ca1dcbd8ccc24034a3	-0.00366563	intermediate
6d62a94c46285f1aca2df01483c8ca2e	-0.003707816	intermediate
2110c0bca80a734db04fca8e0ff34d09	-0.003724741	intermediate
bd52b74baffd41196d462a547db0a0f5	-0.003739893	intermediate
9aee531e993ededfa9c6290737f70371	-0.003783075	intermediate
edb2c304b674a2a408f3e97a39a90450	-0.003800736	intermediate
08438974e7a3e3fa7959ada96c7e9d99	-0.003819909	intermediate
0a0f243cf200fb76d596d0b5cabb41d3	-0.003868518	intermediate
a2a3371b6c5a0b04fd08693beafece28	-0.003879916	intermediate
84ca630db706f64d70aec440bed466cb	-0.003880981	intermediate
40d98ff8983b4755a1a654fbc4e4f7fb	-0.003900654	intermediate
a918bf60ebe72d0f5be9dd67c5406bbf	-0.003997044	intermediate
21e29755800a23f7c7dd70e6c27cc786	-0.004023007	intermediate
4299fc4141049b05d3c3e4ba61e0e5df	-0.00405885	intermediate
b2e9daa86e41b566c9aefc4102cd4294	-0.004060489	intermediate
a3b0f4f0aade5708a8fd2d63f48d78a6	-0.004062921	intermediate
f256f50f9ef48a8a7f3b90ff3ea8b167	-0.004071949	intermediate
7ecc9361154a541a243a461a7fdff398	-0.004078314	intermediate
a47b3dbe3e67a5ce8ab09a8a1926652b	-0.004083042	intermediate
de0a61c99c10fe0937272f33a851428f	-0.004115786	intermediate
708bbcc07c8be50437a37f52d9539a23	-0.00415555	intermediate
f3ff00b5455a85b579e0e43eddb908b7	-0.004212926	intermediate
49bef83efa88569c3f73867183263761	-0.004281405	intermediate
b305a505906f395cbfe6d38375deb781	-0.004293616	intermediate
5bfa9d5e1c08c243a1b469a84d846764	-0.004302086	intermediate
0a98edb7d9099d77423783b33f6d54a8	-0.004326106	intermediate
c3b4d8bbc30453481e287f3941091bab	-0.004327413	intermediate
a63939a2bf970530e17994110f7a60d9	-0.004393421	intermediate
171e63e2650f00c17b6442ab54a0303d	-0.004415598	intermediate
eb5ba87b2f34ccaa3a0268f94c58fcf0	-0.004417499	intermediate
de98fb73528f50ac62fa59a3f30b0cb4	-0.00451394	intermediate
6eab6d0c758d25d44b3c8b6389c271c4	-0.004589532	intermediate
ed2f251e205d43b431eb4f4c120edba3	-0.004603711	intermediate
7bad0af7b5281ef484aa7a2682af6674	-0.00464808	intermediate
4ee8aa6ef1a8e7ec90fdd46c36b5463a	-0.004650412	intermediate
f1006dad506f91392604160e32e14141	-0.004738525	intermediate
593f5cea0bcabdfa0a04166949ccd2bf	-0.00479852	intermediate
dbaba05440717475d01be5a3769e47e9	-0.004814727	intermediate
082161811f58262a9ddfb68399445be9	-0.004818623	intermediate
a3a437efbcfd41ffde72cf0561f47766	-0.004840266	intermediate
9d1487f3f020e63789bffb8df4397903	-0.004881969	intermediate
84ac0460002071f7e09777892e2f841f	-0.004882237	intermediate
098587ffd365bd8ea2a128135774179b	-0.004886192	intermediate
d8494d6e16083720f43fbc001883523e	-0.0049368	intermediate
dfa19ba86d905998839114982c9c93d3	-0.004954748	intermediate
89370b0c62d2a6e260345c4f7ad60c7c	-0.004965496	intermediate
332eea7dcd02c6d2a981a39cf8cc4c54	-0.004971868	intermediate
8b2afd3281c036bd9a2316f96cb0e9a5	-0.005036839	intermediate
6aa37efb2dceec517484c5e7f737c444	-0.005048854	intermediate
e46b17c97a41922350afa37b79fe42d4	-0.005062762	intermediate
bdc183df1aef845d28d4bbf38a5a8c8e	-0.005103171	intermediate
6703415c55d34924cd573062588e59f3	-0.005115408	intermediate
0cc155fe29d95683acd57672d96df70b	-0.005164688	intermediate
a9ee4eb78c9e654c4d9ae3f633882cb1	-0.005207724	intermediate
8bd74c5b9daec4d3c0f29baa52e28c57	-0.005236348	intermediate
e8a146b620f3c8b9c63b23de4a4d226d	-0.005255624	intermediate
31f4d78b27cf15a19e964e7f7dad9bb2	-0.005262994	intermediate
e2d9d1af2b33bd70b328e61ad2fb8e82	-0.005299238	intermediate
387e0d4057cf7d2e5bb8f3ebda1f304b	-0.005313552	intermediate
c0b5d4fbff44f8e4db732666bb3417a1	-0.005316504	intermediate
78b5c865eac646644d9a9814f4e0854a	-0.005344972	intermediate
3b599b1433b7f86c981277b642c8e326	-0.005405302	intermediate
59f1cf48c6f4bbe722bdbba597f62642	-0.0054399	intermediate
3f9df093120789ac7f7bffee4c8ca8cf	-0.005471224	intermediate
26870c6d11cc1efb510ef371b4e0e9c0	-0.005481545	intermediate
667e878cab90f3437a1f11795b84ca90	-0.005486764	intermediate
40acd771a1991a24802e6abb3ba5c0d4	-0.005514359	intermediate
03fded9017cbbf59918131af54cad071	-0.005525423	intermediate
3de5c893a1b2bd04d3531f4ba70d7b58	-0.005551645	intermediate
349eb66c7a798883492ab147311206c3	-0.005735577	intermediate
2b61cadb96abe5254fff5de3f4a08aee	-0.005749582	intermediate
5066ee5e4a9ee8976baa87a532be54d9	-0.00579928	intermediate
58bea8142e3bc6f280b9884e4fbf3367	-0.00583733	intermediate
b66a4bca5847b0e321c99b02849c06a8	-0.005862099	intermediate
073ce971fa5025db8d9c603c21e6e1c1	-0.005932256	intermediate
591e0c53338d7532bbe9001a0453ef70	-0.00597622	intermediate
a0524abab7cf8afab933613266af3f8d	-0.005977439	intermediate
d29f0925384a67968edf734b2c1575b4	-0.006042253	intermediate
fa9b3b8f6ec4fa9b2ba71bd089939e47	-0.006068909	intermediate
89bfb60a3db77f1bc08b6fe59bbdee9f	-0.00608516	intermediate
7b13bb486d0c7aabe4aaa1f0c8c7c977	-0.006087435	intermediate
e0e83b5c9b841f46fba94c379b0df12d	-0.006107918	intermediate
4b8bac9e50c0e9df1335ffa2f80e2ef4	-0.006194925	intermediate
08f3016ae9aa37e99fbdce15a31dbb91	-0.00623861	intermediate
da9120dd88e33f501a4766413c0cc9e5	-0.006261772	intermediate
02b4cddd6efdadce1012f7cc973bd64d	-0.006305336	intermediate
ee4e514db00902109a15a1554f5222f3	-0.006329807	intermediate
56caaf7a259f881eede926fe66c640f8	-0.006474436	intermediate
ae550f54f56e9137f8ff2811645dbd51	-0.006504114	intermediate
32c4fcd96f9f784fa75cbfea151f63c8	-0.00654373	intermediate
b859e78049ca8407ad64b4744d65bf52	-0.006573908	intermediate
e4ef4dddde809f98c15b5149cd0558e4	-0.006591107	intermediate
d6dff6c8e7d649d962a3934617859f92	-0.006608845	intermediate
bad848d50597e450a0f7642d12fda423	-0.006612595	intermediate
8f6ca2743b048d4643a2a93a2826c7c2	-0.006644286	intermediate
31071f97c7f1bf93f4b1da919ce272d8	-0.006720097	intermediate
a63a2a83d130d09f4e3ef3d3a4057a7c	-0.006766331	intermediate
074768d9c8b856c6233db9c11c3ab09a	-0.006775879	intermediate
64106d90c00419f2d7f204bce23b1bfc	-0.00678457	intermediate
8b6f59ad6546c738d25f0156d82ea558	-0.00682069	intermediate
31c7d278feb347ee23cbd2878ec7149f	-0.006846092	intermediate
6ec55035c4fe4ee31281ce9ac98d0663	-0.006846493	intermediate
c903410b90c9f297657a66d12b4a4fca	-0.006863414	intermediate
bfc98c7f23810c70beda5d2ba88c7680	-0.006892598	intermediate
1d1bea5f1f6c007e690daf8402d2f20c	-0.007026649	intermediate
1cab589c8b9f5f7fb27057f2b51040d0	-0.007058029	intermediate
f84c37348f8a1a9bf755ad2c47d1ccf4	-0.007070469	intermediate
41db146a3160904ca11be7205e85ff6f	-0.00709887	intermediate
89f0e4c2e4b2b61e6f0dc61120668f21	-0.007155575	intermediate
36b80ec2b6a990b26773e3503c34c4e3	-0.00719866	intermediate
f44ca7a106f962e600ae6d3c3fcba702	-0.007289816	intermediate
3960e501386f3bda9f0d23efeafa5c4f	-0.007312025	intermediate
f7240370952c6c7be9318a17242e0509	-0.00734286	intermediate
d4b227bff10f8b5df279fc6671f8d8bc	-0.007347142	intermediate
b3e7402797a57d6833382ef70c22e0b5	-0.007351645	intermediate
da0550c770aaee491f4fe78bcdfc7b9c	-0.007368009	intermediate
9047e4977c96ba73f411e181c735b51e	-0.007381544	intermediate
ecdb364322ff2edc2f02faf09633c3b2	-0.007435676	intermediate
ec028196d180779f09bfe86588697b75	-0.00748207	intermediate
18805d104f380bdac7f97505637fbbee	-0.00750212	intermediate
18fe867631ec85341594b01033b1018b	-0.007515717	intermediate
56690477f712420abfededc4460a7d61	-0.007557983	intermediate
4b1d873c22b6940746e682d16f93c350	-0.007668836	intermediate
5df7f9efcbaf21aac6cfbe8b01cea1b6	-0.007678506	intermediate
b3b63f9d7b60002249e9223780cc644c	-0.007741005	intermediate
3325904d599497d335a3a821e4b62ba5	-0.007785226	intermediate
c1be85bccf9f34d5a85fad1c49dd1997	-0.007786162	intermediate
ed8fcf3ce8ac4a234d737154505d0dfb	-0.00779141	intermediate
ab431ca350b7940a8df46e9f23158b75	-0.007840231	intermediate
670e13d5d480c8b746989efb3dab0f53	-0.007872282	intermediate
2c5703d0e92a98dddc79f86d8fd140bd	-0.007950791	intermediate
b6f3ef19d7b9920afaa6e7b012df2e65	-0.007955421	intermediate
921aa85d8751446ed42033bbbd95fc18	-0.007959469	intermediate
cb8ccc3b7087963c8b2f0bccbcd07bae	-0.008011071	intermediate
8a9536a7b50bbca46291fb9d60ba785c	-0.008026293	intermediate
b9ebb3789e970844ba0c24a00a8985bf	-0.008038429	intermediate
652c2869136cd80793f6a6c2d269128a	-0.008050833	intermediate
d7ba69983761098ec590b79d4819f582	-0.008060983	intermediate
d8de5b5af28a33d3038f61c611efe54b	-0.008073661	intermediate
443497fc020882876d94c50fda6faa6a	-0.008077753	intermediate
97f6361746256166c14f093121b3af59	-0.008102704	intermediate
bc9b3e33229076d13f10601f2c88a8a4	-0.008185232	intermediate
a2f756564112ee794ee5c3352d08a898	-0.008287593	intermediate
03f2e1b210db7a239043dfb51fcdbb3b	-0.008289391	intermediate
a86757e6d29a4cccfc27212ddb9e6cf6	-0.008389609	intermediate
a5344fcd527a6428f4171e756be28352	-0.008508244	intermediate
61446cbdf03f35d9b67608cfc1a5a883	-0.008517114	intermediate
cee0bcfae5454bc835ff97550c56c116	-0.008532947	intermediate
850af04e94e165748534f41d66a994f5	-0.008534166	intermediate
7a04a6dee947bc0e87058ad9e4b44bf8	-0.008537887	intermediate
99cb35974ac0d4758e2bbd5f07392290	-0.008555759	intermediate
494a1d6df5b925094bf692b0cbd9f2c5	-0.0085623	intermediate
c75e86ba0aa40e7e2853002f92a1cc68	-0.008597701	intermediate
c4d2a1c242d5047fd856f7a24667df43	-0.008669712	intermediate
6004d5b9d6c3aef4133ebe6c81074b65	-0.008762602	intermediate
641d108e9e3bf799fbead25744c385bc	-0.008764041	intermediate
b112f1f8d609f9de96927e9bd017dbc0	-0.008768018	intermediate
2b07899980a5cc7f8d7b0c5da0563e71	-0.008770263	intermediate
eaa0fbd8274af56fa07430cc70885ffc	-0.008793713	intermediate
7438516ad7c0ddbfac97c1983f2956e9	-0.008860904	intermediate
b769a72d0061c6e0e1d28684b2891335	-0.008952785	intermediate
01e385c5935203ccdb0ed8fe3cf529ea	-0.008959167	intermediate
27b852dc3e713067f34d9af17af2788a	-0.008998346	intermediate
f6ade140694878120c1e3f9439b10faf	-0.009004226	intermediate
d7480440076a97fccecbb214fa857783	-0.009051281	intermediate
cc79e36d8700893de8e99545682a1e12	-0.00913501	intermediate
c9010efaa897754d8adf46f054e5143b	-0.009184443	intermediate
ba46185fe86ffb4ad71eaa79461a3d0a	-0.009216921	intermediate
310175a1d9c620c8ffb47da2d6553da6	-0.009272277	intermediate
536a1f32fc46e9d9825fa898eb12e235	-0.009288739	intermediate
313985ebe4c04c96191f9b7ce6135705	-0.009350265	intermediate
ff75471890b8946fee7e972190cdc236	-0.009463795	intermediate
3a4abaa2ed08e6ba36d2f7a1dec6ca62	-0.009555259	intermediate
bff3fb0615513089a56848759abe766a	-0.009597661	intermediate
c6a115577f31d0c2be0e37006cfdf9c6	-0.009601369	intermediate
5aee3d0c4965f9b60d31442a5247bcfd	-0.00962043	intermediate
3385475ef389c385a7d77632443ac3be	-0.009648718	intermediate
2b5f3ccb9bcdc5575bf98c37107a129c	-0.009682266	intermediate
a2a6e03cc723a2493ea8eedd920569f3	-0.009700992	intermediate
9cf7d29e3358e22fad86b8738c4484c0	-0.009759425	intermediate
d5455738becf126232e8cc0ffbf46210	-0.009907716	intermediate
42eb26412c736124a797dc68a933dbfc	-0.010028972	intermediate
37649fa10514a094ea742cf395a8e186	-0.010029997	intermediate
bf32eb40a4f3a0e5b6ebd0c79ab04088	-0.010115185	intermediate
dfc5db235ab8a5287e691acd4b88ee3f	-0.010126394	intermediate
642fafa2fe7fe684674ed5de20d44a45	-0.010298066	intermediate
2bb12d0e9d93647230606d77cc7b257c	-0.010308448	intermediate
446492a48df5f8993e39f7f2de100dcc	-0.010315681	intermediate
ed557851c3031a6f4204c578990a0a0d	-0.010321567	intermediate
fc651e67ae8d49285064ad42a4a7578c	-0.010443781	intermediate
ab60848c9fba0bf0e38624ad3c207314	-0.010528085	intermediate
dd583a1615af5345e31fd939888389ab	-0.010531405	intermediate
33a35d55e3d4ac926c3cfcc698766566	-0.010561064	intermediate
8ede1ae16f24a4545c30ffe3cc53c723	-0.010585785	intermediate
9474c441134b3cbccf6c2cb5d62f33ab	-0.010659374	intermediate
81be9ffee7417dc6bec9eff9b634336b	-0.010705454	intermediate
2fabc09aab81f150efb2e9e62907fbe1	-0.010871577	intermediate
c412fac03d66d6e2ad178dced6d04489	-0.010883985	intermediate
94369a69ee861c3d8c4c1fdffe831074	-0.010904011	intermediate
6de479a25c863ead48df6e955b64a06e	-0.010926597	intermediate
d38145db94ca389d9407e01a3c1c4758	-0.011109489	intermediate
327b80c00bc23f4ea7fc8d06a06b030b	-0.011128615	intermediate
8afc14b09bba2d8fb386191943dfdfce	-0.011180142	intermediate
d48890ec11b15b8ab705a226da1c1a74	-0.011208984	intermediate
80831f58b8e0340eb94d1228593b3403	-0.011262364	intermediate
dfd0e91bab2ec16a08d44ca650203eae	-0.01129774	intermediate
9537f9857d591ea0488d8303c3e8f3b9	-0.011326231	intermediate
7d687c28a3561e2dc257ea8cf029b65d	-0.011403653	intermediate
0c8d6cffe1cfeafd2d97979001601fe3	-0.011416902	intermediate
46db41244a3ee4a14264f0f9c435bcc2	-0.011492115	intermediate
a73dc847553d3d26c8ca7fab49092a89	-0.011525579	intermediate
e1730cb98abc142a06c3220f58d33f62	-0.011567964	intermediate
0a4a2916d3549cd0bc5e41144a8c37d8	-0.011584568	intermediate
0298bb08931bb413682eb0fb8a79c942	-0.0115868	intermediate
dcdc3a78c54ed0a7a75a5152f1a341b6	-0.011588523	intermediate
45dc6e7b28fd8f00a4ba85b0576267ca	-0.011643077	intermediate
648c8598ef40d747f1835bb648b153f1	-0.011685814	intermediate
7857692cf664a4b5a9fd024e9dd1677d	-0.01181213	intermediate
ef629eaaeca541c65956bf4f4767d249	-0.011878279	intermediate
854ec8c7b1d6f8430512f9e4134101e0	-0.011973583	intermediate
2ee2a881df9e966d3dcf6c73d4d15627	-0.011975945	intermediate
cfc0a00c81bc92a203997fd5c5f4441d	-0.012023015	intermediate
d3a086a3f129b68de7f34735abf547e6	-0.012049404	intermediate
d0edceec23d40b7d29857bcabdc126f0	-0.012057212	intermediate
a989428fb812c967eac714ad97dba583	-0.012090818	intermediate
5062b4104a1dfbea852ebf6d7f4113e4	-0.01215509	intermediate
6550ecf06a3afbbf90a5b7badde81242	-0.012201556	intermediate
0ac0a173915b0807ac1e5c521976a21c	-0.012222056	intermediate
a9fb2531034affac18b38e7991363a12	-0.012297851	intermediate
07f91b2b6d09f2c233bc91ed9847a315	-0.012324297	intermediate
11c4e406c5d6552a86b26ee1c428126e	-0.012343966	intermediate
994431708a1de106f721ce0a5cc59a28	-0.01237813	intermediate
5f71981ea804f1290cd1a82cae97e516	-0.012429488	intermediate
c92c11c855b4f228af674d8d265f81b1	-0.012465805	intermediate
8d8650095485743bd298841483674ef1	-0.012539159	intermediate
b355d80099b4c0b21a4460bc248167df	-0.01255749	intermediate
1b5bc50bf7065632c4d2207c2cf34306	-0.012698644	intermediate
8b5c96d439af1719925357666a5535c6	-0.012746109	intermediate
0115b693932b23c7266b8b9d08f58765	-0.012751804	intermediate
0d5d148020e3e62d6caface51dc15c61	-0.01282293	intermediate
6db64f3680e7d5aaf757a3893a650520	-0.012866335	intermediate
efe88d864f7d6eadaf077f816810a86a	-0.012906283	intermediate
15f34cf81733af18ea13ee61c8a733a8	-0.013148012	intermediate
d4e8fbf90f00f80690ef996c5f0f2d6c	-0.013228673	intermediate
4335103e27075fe23107ab9eef7f5c64	-0.013310818	intermediate
9289b02fc8a1034232fe4f838c6729ca	-0.013388974	intermediate
32cd5704bbc70f524e7f1af9e15dd4af	-0.013404811	intermediate
1e70737852bd7a48720124118c52759d	-0.013471757	intermediate
87c228ce34ef4dfc49ca68e0ea450311	-0.013495148	intermediate
bce86e1a954d40c22a6973c598f9ab5e	-0.013583312	intermediate
b122f592a7b7bf1866be6fe69bdda9cc	-0.013664773	intermediate
93504c49c293bb93f7a8bc039d53b6a4	-0.013678379	intermediate
40a7795e50e38d7222f70774de4e7364	-0.013730574	intermediate
ced435a50186afa278ffb233f4e02d37	-0.013769081	intermediate
0d3885cbdd0493df72bb73526ee3dc99	-0.013769768	intermediate
e8ee85fe5a5f0d1f7b52c4930f32f7a1	-0.013774229	intermediate
1459884a6321788337d93fc5bba18073	-0.013841102	intermediate
c0a793a1254f296989410246cb6a0c64	-0.014003748	intermediate
a11ab4e3727a6abf92066c4c5a234756	-0.014053831	intermediate
dd28283630ad951e61abc323246eb62f	-0.0141249	intermediate
5010cd5a945a49762d3cc649f6e40256	-0.014174753	intermediate
33c86fd56ad9f9ba45f27f568370fe7c	-0.014248873	intermediate
7f65d470e80054110e912ee0a61cf707	-0.014255936	intermediate
646d2717bcfb0a0c1930ac10ce56f03d	-0.014280607	intermediate
999f6e94b08b2958c8922a602f1c8416	-0.014294006	intermediate
576683f9d2d0a27fc2633a42b86b11e4	-0.01437435	intermediate
c7958530b3e3505209628382be8bafb8	-0.014427588	intermediate
241b02e9184a0e53e48d53d578a9a74a	-0.014680088	intermediate
0d4b824535d1ab4a402c8da57a74f738	-0.014769123	intermediate
ed7b94b99bf6a3a797d9f081c71f9a8f	-0.014841257	intermediate
a86e8f8fc3649e294df32bebfc9cf32c	-0.014888457	intermediate
289551ef819b129684eaf476bfb08768	-0.014933618	intermediate
c78e3aad36551ecc6448f9f9a421b8ba	-0.014978118	intermediate
16fc21c92e59eb2bd677d9a1760b1280	-0.01499589	intermediate
6bb8ee839f120107ebf9b22f5a1c8033	-0.015021527	intermediate
5ef09b774f6691f4011fb504fdf2c658	-0.015032704	intermediate
3d405c7e1d2622dd9108e3149227d423	-0.015132855	intermediate
ed4aa0aca9ed2302cfe7e7241f85bfb9	-0.015338971	intermediate
09f8738da2b00b11cf8d6ea1dff9dbd2	-0.015547263	intermediate
0c64b0d0d6c282ea9e06188e328b51e3	-0.015610644	intermediate
e66fa3ff2c87feb5d125de8364e06aac	-0.015869193	intermediate
9032e753285a5884e1800fb57e13d73a	-0.01600326	intermediate
974659c88de5ca756bf80312ef4cb0ec	-0.01615918	intermediate
5d996e902e6e25c7ad5938b42fddf387	-0.016195221	intermediate
48fed07d60693571c5a5e5b5cb1cc990	-0.01622086	intermediate
8eb7d3a92e38b6639875a2d9caa4c9cb	-0.016266203	intermediate
a327a29a8435b431f5b0aa026c04a134	-0.016267313	intermediate
8f4ea42bc7c982c7ad5db96d8e14f354	-0.016332159	intermediate
b69a6102bbae9072b2443a2ffbe3b38a	-0.016533871	intermediate
d8b14f0f71b1247530688578bbd7a100	-0.016548485	intermediate
90205d396bf6d0a6e8a02de542043c8b	-0.016566501	intermediate
9b5824b247235d62f3823411b83cbf74	-0.016646953	intermediate
935245a53a492cbc2966958697a42ce5	-0.016665933	intermediate
344d06ca96d4c903bd416e88ffee93fb	-0.016820057	intermediate
6d680b89151be381b7a4c5f6184e47e3	-0.016865206	intermediate
1b3386dc1eac2756e5586e493112bce3	-0.017040505	intermediate
d0fa23de1247b5d30279b2b29eb243af	-0.017132097	intermediate
8a968371873a8773edebd8af5decff6f	-0.017140252	intermediate
cd66f22434eff7803a361944f8a334a4	-0.017177582	intermediate
8acb7acebaa56aea9f6edf9c59e210e2	-0.017256119	intermediate
83b6cf0af97666c63d1e799d1c7b463f	-0.01729479	intermediate
f7f75752ddcfe881753c3fe32179a95a	-0.017362603	intermediate
8d78b3f3075c6fe15f31dc4628181f05	-0.017362785	intermediate
92e02abe0d8f53f85c232706719fc23c	-0.017470595	intermediate
b028730f0b16def0d44320c6d64125f3	-0.017736976	intermediate
d96e5aca9eafe5e2af1be8bdcc0e74fa	-0.017824929	intermediate
faa88179ed84f60ba7e952e32129f08a	-0.017860413	intermediate
979fdc99ebb099b6bba7605c390c1e75	-0.017877024	intermediate
ec8ca62ba20b40c415a3d42ca4d688fc	-0.017901722	intermediate
e3a6e236c0d417f6d529f6054eb63ca5	-0.01806976	intermediate
44956d07aec91f384b8898b15a0be155	-0.018142257	intermediate
481869b43bcd8eff33db96db12077a4b	-0.018319608	intermediate
3b1d6aa441744c1366590d1366dedae3	-0.018376474	intermediate
56e343a952116229555e7085b95335fe	-0.018377295	intermediate
5de1936fc48ff559cd654d5ca4434517	-0.018468719	intermediate
3d785ec4f780163fa704cbe27a59a597	-0.018488427	intermediate
133ec832bdca791ad0d26c91ec27f7f2	-0.018489312	intermediate
de55f4bef3341f69cda59b8dada2bf6a	-0.018511394	intermediate
b0d23db2c7648c6a299ff49c4c2fbc10	-0.01853542	intermediate
97fe9218bf56c1b538d886bed88116f2	-0.018598132	intermediate
c546aa6af980ae2e85a1e2e731077d42	-0.018678118	intermediate
e87cef30330a9f31d498f9ecc861cc52	-0.019010044	intermediate
ffcdf6801fbf127b29e3b3161daf902b	-0.019079226	intermediate
5edb8d2f5d6db9cd96541f49a5e18b8d	-0.019247606	intermediate
e0252ce358bd701ad003836f5b5f4b44	-0.019258724	intermediate
1381880be49d79be35cdb61609849d58	-0.019855636	intermediate
de6c85f56adacb1b79874ed791f596be	-0.020176445	intermediate
665da06c918bd3e6fe416e66251ddb78	-0.020177821	intermediate
bb865f4929d1e52e22f4bf5232b9e7f6	-0.020463688	intermediate
949e6a45c81e0fb3aaca2c48243a03de	-0.020468204	intermediate
cc06e09c654a05946c7bbb6719294107	-0.020558396	intermediate
56efae96c6a7a9830d2cd24f6478fb1e	-0.020621408	intermediate
751abdc086f8da72089eba599f2472ba	-0.020751055	intermediate
a9d2a5ffe477d9c9beff21bac9ae32d8	-0.021017242	intermediate
f34e10c0c0c6e8339c349e9d5381eec2	-0.021172051	intermediate
1b4e6a6aecfbfcfb60b876afff036126	-0.021385467	intermediate
5ea689c6d61d0d563f692fe79477c5f1	-0.021454932	intermediate
550c4af666566998690fb40a85516b7d	-0.021613796	intermediate
10703a6ef9c9df32f484c99fe2acf046	-0.021697793	intermediate
bee8f267f2ef166a093d2a2d60833821	-0.02170941	intermediate
3f2f93da09843f1e048fc38fd8e70c5b	-0.02185476	intermediate
be27f0758de519074ca072582fc5a66e	-0.021879081	intermediate
81f539271ca408cf8ce40f9b507d6da7	-0.021950027	intermediate
721ba4a758c36a4eebbbfb0ff799f6f1	-0.022304416	intermediate
8363288a2ce2b361348a6b51f16b560f	-0.022340143	intermediate
6c03417b25e1626e0134464c7242c934	-0.02242229	intermediate
14d6e48f0a64bf7543a38f94513e2e4e	-0.022601734	intermediate
7eb2deb44f30c4999883eebc9038870c	-0.022775462	intermediate
28be3ec86f85cea000fc5812e26d0c79	-0.022971169	intermediate
f71308bf8858420e6a8f341fa4195c1a	-0.023572573	intermediate
7b8284ed541c9d26e4e2339ceec649c3	-0.023899086	intermediate
18cab350dbe37d46ef33245e885aaea6	-0.024164854	intermediate
faf5da40c2e7184aea5ed96ca26b994c	-0.024431307	intermediate
2dc705edc1478ade3034ac60fee52188	-0.024545344	intermediate
6a9a823e1eb0e1189f404dd0ba8f7135	-0.024705854	intermediate
fe77ae1d24a572aba5af4a9a9a7728b1	-0.024882069	intermediate
21f1fc08ab3fa90250c35e1b5d551aa4	-0.024901508	intermediate
72f604a8c4951d43ebba4aa1a9fc3d02	-0.025007871	intermediate
ee5dd7be5bd1ce67f5441e9c9dedcffc	-0.025271557	intermediate
217e23a7ba5a8ce1ec1a67f28974c0a3	-0.025772158	intermediate
7606bbe54d7df17ac81cde3647dd4837	-0.025865899	intermediate
c2ba7ec1fea82650202dec0ebac56bdb	-0.025893514	intermediate
ad1374a2e1c108d5b17965833c9510f0	-0.026429054	intermediate
af128d5ec938d765e4c10522975b5355	-0.026693121	intermediate
bfb70281acb98d6f03af3dd07abf386f	-0.026740753	intermediate
9564aefe055207b0f8714d49384a4b76	-0.028030188	intermediate
6d171d5423dcdbd5b2ea4b7156279047	-0.02816995	intermediate
678754fea3ba9610095a4f8f604d820c	-0.02943268	intermediate
2b6a3488628136ab5b817553a318b065	-0.029875122	intermediate
57617c86cc5a96ea9d1ab1a18c43ea88	-0.031166704	intermediate
e8aae9ce06c5072cd0d16b7569baa967	-0.031193929	intermediate
9335c4fa6897a6da56c8329ebd8e36ab	-0.032150675	intermediate
d8e5f2c8759f09051c74e57c16eff035	-0.032959595	intermediate
0c6846ab8f08eabef78bf148a8345ddd	-0.034965002	intermediate
c0918d6455b124fb010f9476791ae255	-0.036864997	intermediate
9ec4f140095fb24d46b2a04b288a1055	-0.037401072	intermediate
f4efba753ff8722241308520bd2f90f2	-0.039440289	intermediate
0042aca75218d4bdb18ef0e6baad0ddf	-0.039440289	peripheral
00560e9e742cb4fec2e4bd4362b16e0d	-0.039440289	peripheral
006c9020a67a2c5159db6b380d0cd12e	-0.039440289	peripheral
0086806210adab083b92a5ede9ea1cb8	-0.039440289	peripheral
009558488bddd4401587d13dd06bcbaf	-0.039440289	peripheral
009a73dbcd203ae4539ae24447ea9107	-0.039440289	peripheral
009e55de3e81847d149dfd95a4c7bf83	-0.039440289	peripheral
00a027f74e8fb31e6dc5df2f15f9afdd	-0.039440289	peripheral
00bc8cea892bab04995ef4692ab77522	-0.039440289	peripheral
00e554c4727ee6eac19234b25e04ff82	-0.039440289	peripheral
00e7ddcfea962b55241762f4e855b0f0	-0.039440289	peripheral
00ebaba5746b92fd76a9ebcb9ef2d707	-0.039440289	peripheral
0117af5d1931e8aa5cbc756dbbcb4e5b	-0.039440289	peripheral
0126ca2857c5d0112ee2f152e93d416e	-0.039440289	peripheral
01289ee423cf298c6144ec39c9d48b5f	-0.039440289	peripheral
012d46ecf55c21b59b95ddc395f9960a	-0.039440289	peripheral
0134190406209a397503d190e052ae5f	-0.039440289	peripheral
015bb9b2e992731a68b2427985aea7fe	-0.039440289	peripheral
0162f2a4c6d780ef8833e03599233ce2	-0.039440289	peripheral
017ae8addee5e801921938eb8ecb3bb1	-0.039440289	peripheral
019534a9376a7455b05be9d5f73ebf76	-0.039440289	peripheral
0196960c0c3397a6cd2578f9a69f93ee	-0.039440289	peripheral
01c308fde48f5c6369121723d9bb3307_ITS	-0.039440289	peripheral
01ce14ca544c201c9e975ef0d40cec34	-0.039440289	peripheral
01eefc46f8a58d46465316bb083248d8	-0.039440289	peripheral
01efe91f863f7e40a9403cd35a63bb88	-0.039440289	peripheral
01f085bb39a10b5161c9872db86da8ea	-0.039440289	peripheral
021eb731edba08538586cae16d165f14	-0.039440289	peripheral
0224172528569d137cf66d05856a1842	-0.039440289	peripheral
02268d9da1ce4fca216f44b91b0f9ddd	-0.039440289	peripheral
0236241777315da522c13a468debca1d	-0.039440289	peripheral
0247792983dbf6ae6b9692704287cf5b	-0.039440289	peripheral
02850bc0518ed4cea98ac295a5b6c462	-0.039440289	peripheral
0288e95a32d237bad2f64f4e4448c99a	-0.039440289	peripheral
028e338475e65960f83013ce13b85223	-0.039440289	peripheral
0298d52afc05d2a20400d3c5da97ca76	-0.039440289	peripheral
02ae4334d1af5bcd1d8c978b1c00f72b	-0.039440289	peripheral
02d75d29946b8aa5b0f1b04c81c6cf2e	-0.039440289	peripheral
02fcaff6cd4ba308a61c20ce92abed57	-0.039440289	peripheral
030487e2ac3163fbb94247e4e02c8cd5	-0.039440289	peripheral
030e5bcbea414ef5793571a4c5b34dc3	-0.039440289	peripheral
0313026471d7cfcb0555381358eec7e5	-0.039440289	peripheral
0318826a6a10c326391c54a69d82118e	-0.039440289	peripheral
033275a8c3575c808ac68eff668db931	-0.039440289	peripheral
034235c3ec16db4f42588ea302fbcdad	-0.039440289	peripheral
035111db4720ee44bd3b117a3118ca8e	-0.039440289	peripheral
0359005f5ea3cffec9a710f72c3c8b5e	-0.039440289	peripheral
03bd6665a8e888e81de2b3f2174f3759	-0.039440289	peripheral
03c193590bee3ac60d030e8f4b9f818a	-0.039440289	peripheral
03d96b1695c6bd1290d27464b971ec5a	-0.039440289	peripheral
03dab70bda5105605a37a14bd9d06ea0	-0.039440289	peripheral
040155fb4378467b29b25316d750655a	-0.039440289	peripheral
0401887d48e9752a66eb06b77b5aa463	-0.039440289	peripheral
0415b4d7411f2ee87158a105be3d989d	-0.039440289	peripheral
041eb086df7a17ce7d8e79e43304fd43	-0.039440289	peripheral
04292d01316e07c07d3d82fae1c6540d	-0.039440289	peripheral
042a1166062571b9ebe6fe65929fc523	-0.039440289	peripheral
04385d404f33e6686c5df471bb2dff11	-0.039440289	peripheral
0445aefc46f2b61abd9fe5111fc71c47	-0.039440289	peripheral
044c26a303181991fed82bde5f2f846c	-0.039440289	peripheral
045683a27afb75ae16c91a74bf31cfa8	-0.039440289	peripheral
045cacce4884be14e1782ac826e742c1	-0.039440289	peripheral
04608f47b2ccee0dd8a8e72f8734ae54	-0.039440289	peripheral
046162e9bcac669bcbab13ca2592b4a5	-0.039440289	peripheral
046337bbe802498029659fc6b7297105	-0.039440289	peripheral
0466c4597b415459db3722e7d10758b5	-0.039440289	peripheral
046a814a49cbfe46e843a49b59922eef	-0.039440289	peripheral
0474bb9a76acf11c153e564f60f6ede8	-0.039440289	peripheral
048361fb5e771a71814b65fb7d69b6fa	-0.039440289	peripheral
048c8b780d8407f69291dea93849bfe9	-0.039440289	peripheral
049c17d570337c920b575b05cdf139b8	-0.039440289	peripheral
04c1bd4d1748d9cb6c2a4c42a326660f	-0.039440289	peripheral
04cdda6dda16aa580cd8037a28b3419a	-0.039440289	peripheral
04f7c46800eb38ba56c03462ce667a01	-0.039440289	peripheral
05183c24b16d4c4d9902d684a2fc6ee6	-0.039440289	peripheral
05314efaf2d2ba764b5cd5016c19dfa1	-0.039440289	peripheral
0552d728e15c945a3958913237190a6a	-0.039440289	peripheral
055520f9d75dd018f9dba9e141171623	-0.039440289	peripheral
05559e0b8e94020a391c9b5c93a0f007	-0.039440289	peripheral
05750a23d673de54f49ec8e30ed106bf	-0.039440289	peripheral
05801712a619ef5a860cf41c469ba5ca	-0.039440289	peripheral
05866ee3db15af55065eb23db6b2d757	-0.039440289	peripheral
0597954a40fa5051d43586d5bfe53dde	-0.039440289	peripheral
05a85af392e49b6e309456ce274d447e	-0.039440289	peripheral
05bae74d3e0e607e9f1f032101c29825	-0.039440289	peripheral
05c4455bc6ae16d947e32edbeb17c6ba	-0.039440289	peripheral
05cfe45231bf7ce585ca6fbcda06b695	-0.039440289	peripheral
05e7de79c786a3f9ae979cd1508c28f0	-0.039440289	peripheral
05f010bd2752b470249ed65b47c64ac4	-0.039440289	peripheral
05ff721fd79c21100be5436fc9cea9a5	-0.039440289	peripheral
060ef2d7e0e0d7f760d6d634875b96e3	-0.039440289	peripheral
06355de755bf5e0eb19169efc4f61a52	-0.039440289	peripheral
06366c5cc08eb31418f7186eaa51490e	-0.039440289	peripheral
06560908a250a8553a362d78a6afc3a6	-0.039440289	peripheral
066e54f2529ffd852e3595ae6420004f	-0.039440289	peripheral
06811282dd8c366954a20de17225c9e1	-0.039440289	peripheral
069171f967aa9c9842534dfb4971fc89	-0.039440289	peripheral
06954bbef3808f5bed11387209a46f9b	-0.039440289	peripheral
06c896b9fed6c0b5a73d03f5e6169925	-0.039440289	peripheral
06cbef337ec716ef49c82a5d3ef99a0b	-0.039440289	peripheral
06ee86687a0eb1c0a24c8b66e06ee586	-0.039440289	peripheral
06fd713379b35368aac84b062307f494	-0.039440289	peripheral
0721802dc567be0b8c9ae27bc9f687b6	-0.039440289	peripheral
07386d47d646f0717e4453bef1d0ec91	-0.039440289	peripheral
0742a8e2a33c79324f999c66290d5bf3	-0.039440289	peripheral
0744dc68972fbd51911a725b18ca13dc	-0.039440289	peripheral
07450deab2954acbc937cbb47155dad9	-0.039440289	peripheral
078cb1bc319d257be22efef31d96c2e6	-0.039440289	peripheral
0795dc16cc1f9b41c025e6b47b979913	-0.039440289	peripheral
07963eede11e0be1b30104755fbe701a	-0.039440289	peripheral
07a26ce04a60b7d142fc109604717508	-0.039440289	peripheral
07a288c569e0c168b6b5eb1be144d253	-0.039440289	peripheral
07af6cde74fbea392d1f04c17ed2535e	-0.039440289	peripheral
080e661162e902c05fc044fedb0cc2d5	-0.039440289	peripheral
081f6f7b853efe29aa0173ba0170345b	-0.039440289	peripheral
08363aec2ab84515790f5180aba06b77	-0.039440289	peripheral
083ac312f6952507b24757d314a89917	-0.039440289	peripheral
084194ca1dbc11e24cbe062d9ac4db77	-0.039440289	peripheral
085ed64195afaa6168ed856834910163	-0.039440289	peripheral
086cdba0c2198d710a1f31d4a99c6b24	-0.039440289	peripheral
087866e71d98f16664fc8d036491ea85	-0.039440289	peripheral
08801e78c0e92518e074d8e7101c2c4e	-0.039440289	peripheral
08912726190ffec305342ef2fa761a0a	-0.039440289	peripheral
08a7ec6932358a6c7d8c52c6a0524b9c	-0.039440289	peripheral
08b4c62509c9929d92f5a6fa1a30b973	-0.039440289	peripheral
08b74504dfb49307b950a16b32a52e86	-0.039440289	peripheral
08bb42df730462c3d266a3b531e9286a	-0.039440289	peripheral
08d49bedff0b14d4ec4dd46fc1207dff	-0.039440289	peripheral
08d83a150296d34eb88a6812d5bc9a3f	-0.039440289	peripheral
08de96c3117c26ae8caedfd108c6a120	-0.039440289	peripheral
08e0696e881ac9b8b6263a39dc90fcef	-0.039440289	peripheral
08e488cadf1db75b010cc1b904ce38b7	-0.039440289	peripheral
08ecda6a5520d7b5d556f90292cfd960	-0.039440289	peripheral
08f32a107dfa41bc718377c42b1a827a	-0.039440289	peripheral
090189c2c28c12bf8ca0e9763eab97c6	-0.039440289	peripheral
0915b9c83d636369dd09180886ed31ce	-0.039440289	peripheral
091ea16082d1669c3d06d08801942fb1	-0.039440289	peripheral
09298e09604de97fa0317ea02a5153fd	-0.039440289	peripheral
0935ad89422bf4363d6b22cdff025ad4	-0.039440289	peripheral
096d387d1bad3dbbf85f9b64ad91a69e	-0.039440289	peripheral
097035d09f091858bb2313692685fa37	-0.039440289	peripheral
097c4aaab89367f98a9fc0153dee7a06	-0.039440289	peripheral
097ecd2d5ed7ae5b55602aa2c7e2abc7	-0.039440289	peripheral
09a7c94cc1ea050ab0ccc2096fe89897	-0.039440289	peripheral
09aedf494294af281606bb8f5238cfaf	-0.039440289	peripheral
09b1675839528047b29d11b9db2520eb	-0.039440289	peripheral
09bcd8d739e911efa64b16369524991c	-0.039440289	peripheral
09cc6bb9d83a386641ba34fd7fcfec93	-0.039440289	peripheral
09ef45f3b6bbd93aac9220c1bb9cbc3a	-0.039440289	peripheral
0a076756b50087835d8c9d3aba2b10f0	-0.039440289	peripheral
0a1beca86594ff8c2d1b4e238a5638f7	-0.039440289	peripheral
0a26825be82a3e9b4945cc8734afab68	-0.039440289	peripheral
0a2a7893489f09798145e04ae252efb4	-0.039440289	peripheral
0a3f69a1381e916fe37ab3ec5eafb8cd	-0.039440289	peripheral
0a4aa4fc6f42551e5d8d770500d09fec	-0.039440289	peripheral
0a4e5a56488f255ecec92e7a6736ea86	-0.039440289	peripheral
0a5a7d52657b087e0a8fc95b7360e128	-0.039440289	peripheral
0a6ace7645fb058ea9fd418c15570b15	-0.039440289	peripheral
0a6d66c66dce93d0a65c4cbf326817cb	-0.039440289	peripheral
0a6e0c205bf0c07102943504c71ef6c5	-0.039440289	peripheral
0a9fc2c8d9aecfbb6e3bfa66de1d838c	-0.039440289	peripheral
0aa93327b95bad7e205a527a1c737e48	-0.039440289	peripheral
0aabe8bae55ba611d82919aac0d5020f	-0.039440289	peripheral
0aba0105d1c89cb68a55d904814ec02d	-0.039440289	peripheral
0aca64b2daa47ae9ef64ec31ef1f3b6b	-0.039440289	peripheral
0ad91ae00046be9d37b0a4895fae43d0	-0.039440289	peripheral
0ae09d1b19a7ddb4ce59e1ff8546c342	-0.039440289	peripheral
0afdfc9db91075367b3f083541dd57f2	-0.039440289	peripheral
0b0ccbfc2315db9a55eb9a9400142e86	-0.039440289	peripheral
0b117e2a3d96b5da6ebaf26f2dcdb8be	-0.039440289	peripheral
0b399a79b3a3f66e60a691cff046d91e	-0.039440289	peripheral
0b4a8160ac91c5b351f0473c043b9edb	-0.039440289	peripheral
0b5414f4d6fc391f4629527db5d248ca	-0.039440289	peripheral
0b597ca21df5f683bee0c4cf32ef911b	-0.039440289	peripheral
0b6f8e56ef940313646840bb738e307a	-0.039440289	peripheral
0b76a4d3d457d254e37cebaa651c7784	-0.039440289	peripheral
0b9ff5957d56749a491a27e8a28731f0	-0.039440289	peripheral
0bae33861508683d614cc10b4e8eeed4	-0.039440289	peripheral
0bc3f74aa0b245754a31211e447e17f6	-0.039440289	peripheral
0bd1bf56d740828e6d9b8a8b82deccad	-0.039440289	peripheral
0be33e9369daf165bb137178e685cb84	-0.039440289	peripheral
0bedb6b5b583e6539809f480b58082f2	-0.039440289	peripheral
0bf76edb5fb52b324211cb1d5f782bbc	-0.039440289	peripheral
0c06e2ae2bd742d7c255936ea77c571a	-0.039440289	peripheral
0c0f77d6b6535ea5b9a7ff93c4940a8e	-0.039440289	peripheral
0c2c02aff96d5e814127a1a22a5a3ccf	-0.039440289	peripheral
0c3424278879da43212d36f777a3fddc	-0.039440289	peripheral
0c3ac1189e6946666fa5e20765872f51	-0.039440289	peripheral
0c409e9f1945c62abefe1b7a869645c5	-0.039440289	peripheral
0c4f24588bf6a87fb212e90bad491b5b	-0.039440289	peripheral
0c50f771d25a4e4b41a4a5b33f28b3ad	-0.039440289	peripheral
0c8a2c94da2dfd842bc237010745947f	-0.039440289	peripheral
0caa55924b3d99bd84bde2419b26bc36	-0.039440289	peripheral
0cd96e19ebd367229b3ed71d8eb2c005	-0.039440289	peripheral
0cdd26522bd68f48ae8bc818aa4721b6	-0.039440289	peripheral
0ce082d17c635cec8179ba7e2074984c	-0.039440289	peripheral
0ceb010f5b3f7d991ecd0bcb6614d3a5	-0.039440289	peripheral
0cf4ac529e50108270b0738111cbb46f	-0.039440289	peripheral
0cfd80b3a65c8d8fe6133969896463db	-0.039440289	peripheral
0d0f630ef8ebdce5caab369b02992449	-0.039440289	peripheral
0d1f459c3c0deb8c3581fa1f4ae8005f	-0.039440289	peripheral
0d2708b99e104eac6f0a4139f62af25f	-0.039440289	peripheral
0d28fc7e973def660417abe3138df5e2	-0.039440289	peripheral
0d4ea8486310dc0317eda8f2af31c062	-0.039440289	peripheral
0d4fbacf8f365fabfa6451bb5813bac2	-0.039440289	peripheral
0d6998eaafebcf95d8b87433b9d8966f	-0.039440289	peripheral
0d973ea88561eff8c0c1a5b828514a8f	-0.039440289	peripheral
0d9c763940f6375712e256621b4df6c6	-0.039440289	peripheral
0d9db06f3d776249a0ff0f950baa2100	-0.039440289	peripheral
0daeaa88c3373787230c85283146e1fa	-0.039440289	peripheral
0dd20481d0458054ecacc97713203648	-0.039440289	peripheral
0de55a15eadd1a43fa9dd60768ff9fa4	-0.039440289	peripheral
0de58d4089deb98313c525d56d2e4be2	-0.039440289	peripheral
0df34d76ec12819c2f7d7cd3ca189e45	-0.039440289	peripheral
0df4783285470c9d34e653b2291f7efc	-0.039440289	peripheral
0e29fe8fd74f2caf81e04388f87d02a0	-0.039440289	peripheral
0e620fc4a3a7aaf5fea89702f28647b4	-0.039440289	peripheral
0e6d72cadb16fef7a318a6c0a3cffba6	-0.039440289	peripheral
0e6e2e003babf895fd532ee1d658661b	-0.039440289	peripheral
0e7821a409f94d1d62a33227f6cbc9f3	-0.039440289	peripheral
0e7942d2181daa4db8d7d5a3c0711bb7	-0.039440289	peripheral
0e888f9e3aafddabe41b63f3c84a59e6	-0.039440289	peripheral
0eabd0d3f1fc3e48184a5b86d30c0659	-0.039440289	peripheral
0eac956fa9b22dc4b33b89099364fc37	-0.039440289	peripheral
0eadf04b0a95e57a54342cce42739779	-0.039440289	peripheral
0ec248aa7b88df5ee1471818070e2bc6	-0.039440289	peripheral
0ec55907c56259ebdbb7c50b486312d1	-0.039440289	peripheral
0ec7c2fc5ef5487986982059232c27ba	-0.039440289	peripheral
0ecec9a78f918d13a0267702b1b63077	-0.039440289	peripheral
0ecfabab7ba0c13655eaa6510f9a7bdf	-0.039440289	peripheral
0ed10a64399f8d457fedbf2c0b7f2f16	-0.039440289	peripheral
0ed164abb48d71c18766150cb36505b6	-0.039440289	peripheral
0ed890e85e9e2235a46cf9c00c7f1e0d	-0.039440289	peripheral
0edba06bcd7833849c7ebecad1f931aa	-0.039440289	peripheral
0ee975228ceee055e7bfb0b736807cc7	-0.039440289	peripheral
0effd60a9f84e81b6dcc4f46a9446066	-0.039440289	peripheral
0f0794b459326012fa7cdcca87f1a432	-0.039440289	peripheral
0f141e32fab45fa4c582d8364f27a80d	-0.039440289	peripheral
0f3093e33d87dcfec314839f64e62e59	-0.039440289	peripheral
0f54aa6d0098069a0ab8adeab056f08e	-0.039440289	peripheral
0f5b444e385176bac0e21f50bfd587c0	-0.039440289	peripheral
0f6b8184aa0aec1d5ae09401d5161fe1	-0.039440289	peripheral
0f85cb7a6ada96bd004b42a0d45b3915	-0.039440289	peripheral
0f8646f8dbc77cfb04aa95c570d361ef	-0.039440289	peripheral
0f86b78375601dd6e1f200895b1baaae	-0.039440289	peripheral
0f87d33bd71372efbeb95cf34154d790	-0.039440289	peripheral
0f8c3d63c8b67cf40f77ae0b354fe598	-0.039440289	peripheral
0f8f12b34abcbf55c2710b7acca9729a	-0.039440289	peripheral
0f91c2f815159300a024f9a260673b40	-0.039440289	peripheral
0f945ce0bff3d8e323f825078f0d86c2	-0.039440289	peripheral
0f97f0ed5e5d0845fa2ccb98b3c27412	-0.039440289	peripheral
0fbd918d17b5e68397b229089fbb7a1d	-0.039440289	peripheral
0fc43999db1361066cf336f77126a82b	-0.039440289	peripheral
0fc9afcc592c56a10a37e590ba19c999	-0.039440289	peripheral
0fd177731c0e5694a5f900d08f83be6b	-0.039440289	peripheral
0ff1d8e4ef46271d10b85e395ede8d78	-0.039440289	peripheral
0ff7e417e636629d54e9629c3cbfc696	-0.039440289	peripheral
0ffd6f8c341dd5f9cc8cb562097e79f5	-0.039440289	peripheral
100aacb5589a5f3cb07cecd7b46e32e1	-0.039440289	peripheral
103cf4f9ea5cfa500d3a8c2bfa19e129	-0.039440289	peripheral
1041429f3f10f0de24ce958c5753f8ad	-0.039440289	peripheral
1055f65eb3fa7486a074eb6cee88bdba	-0.039440289	peripheral
1062379b62f752e86c58df6b2ceefa9e	-0.039440289	peripheral
106c66b89b86c6e42c89fac41ffa360c	-0.039440289	peripheral
10821d0986616311420ae15ad2a19a9c	-0.039440289	peripheral
10b6e4e18658f28c031afb5969cdc815	-0.039440289	peripheral
10e484da5de0dc5486b1ab96d6fdc8a8	-0.039440289	peripheral
10e64be5e1e289afa3b1cf00b0dee633	-0.039440289	peripheral
10feb87f34fe1edc0b0ce4955aa1bcee	-0.039440289	peripheral
110df3696de962ae3531fcfdd2685dd9	-0.039440289	peripheral
111127b843d1b24feb95548f27086a74	-0.039440289	peripheral
111267a3eea838ae62237d02c903f8cd	-0.039440289	peripheral
111c30ff2401a8de8dd9c5bf3372922b	-0.039440289	peripheral
1129db01fb32827a04d7c75542e36ffc	-0.039440289	peripheral
11391df185e9d59a8532df76efe4b97c	-0.039440289	peripheral
11446f024314ba806c724b8964d036f4	-0.039440289	peripheral
114b4c5a792d50986b7619c2da4c0267	-0.039440289	peripheral
115de8af8fa16b12bdba76b5ae018e7f	-0.039440289	peripheral
1160fa37ebdf0886e6d246baa75bc65d	-0.039440289	peripheral
1170d9fdd8b6f4a35243d2fc2da36a29	-0.039440289	peripheral
1179b1e842affc1173290d61d414b6da	-0.039440289	peripheral
118383db8b4332753777cf0b98562c0c	-0.039440289	peripheral
118e65525b3a53b27d50058c8d600652	-0.039440289	peripheral
1190effdd309688b1d705a13aa1f98f5	-0.039440289	peripheral
119456c3d9b122ae6c8469f94bd7c868	-0.039440289	peripheral
11b74dc0a84d839f437f0d3907d144ed	-0.039440289	peripheral
11bf015a514c951305bace1179b2a7b3	-0.039440289	peripheral
11c249afdad98743459a7ec419e4b214	-0.039440289	peripheral
11c317f7a32da7036b4c2a304a4906a0	-0.039440289	peripheral
11d4be6213a579e03dcefdcb9e1cbec8	-0.039440289	peripheral
11d79c67311004059c8508c30979a988	-0.039440289	peripheral
11e6a988dacf5bbac654e71028092a7b	-0.039440289	peripheral
11e7b21cd203cf2ed3884de6658613f8	-0.039440289	peripheral
11f01a0b2fde2cea9340956c4ddd5497	-0.039440289	peripheral
12227f38c32b0ee12533631d546bfc06	-0.039440289	peripheral
1239d84f0e74393bab732042a7d0b334	-0.039440289	peripheral
123b973658c07e76198f562b21eae2de	-0.039440289	peripheral
123da4477b8099e3fca0eed5d84bd73c	-0.039440289	peripheral
126fa7df76ec5df276ccc8b904d56705	-0.039440289	peripheral
12769a96a8c8bb692a0e188877d58194	-0.039440289	peripheral
127fa39ab9f74f2a4dc52e67f1aa223c	-0.039440289	peripheral
129e44002aea47f21c4539d6c35c030e	-0.039440289	peripheral
12b4b30590ee2088a59f41417af13e1c	-0.039440289	peripheral
12bcc7560783286cb6da9f0acaab4316	-0.039440289	peripheral
12ca46b0f03b6abd465bb391dcd56755	-0.039440289	peripheral
12ddf30244190a64a5a20cc8d0159846	-0.039440289	peripheral
12f963f91361ea544401e896c9d9481f	-0.039440289	peripheral
1309e83ab19e264330b1d84afbf797a3	-0.039440289	peripheral
130be3cb8d99b82b1afb0a1fbe699554	-0.039440289	peripheral
13163d4a2a4108447c8d06d6559488e6	-0.039440289	peripheral
133b0b8a9daeb77d2779cf6ea075567f	-0.039440289	peripheral
1343214bb6e5173044482558416c5279	-0.039440289	peripheral
13515ef5f2378a93a4fca453746dd06e	-0.039440289	peripheral
135506b8ed93973e74cc4d3151e46ec7	-0.039440289	peripheral
135e81d2489e37fff792f496f6d22dd1	-0.039440289	peripheral
136d208974a8752bda3fecf00a006917	-0.039440289	peripheral
1380d3c873da5ef7d9fda7262a67fba4	-0.039440289	peripheral
13824b843a7aaa63ab59961083b1789a	-0.039440289	peripheral
138965618794a88bf3417c1c62c6f66d	-0.039440289	peripheral
13a8c6622e11b9ad1b1fe697cef43875	-0.039440289	peripheral
13aa16585223e2e0f3ec530b3231793c	-0.039440289	peripheral
13ac8f70c33b1af538faebe333696306	-0.039440289	peripheral
13c9ea1911a63a72bbb6323dc05139b5	-0.039440289	peripheral
13deb1f44deabff79921f1851a64c3a2	-0.039440289	peripheral
13e7b1286b563b7ca82df354b84124ec	-0.039440289	peripheral
1406d99cb594effb072102d6368f5e7e	-0.039440289	peripheral
1408d96c58a99babcffcbf1d183bc334	-0.039440289	peripheral
141408c934deb55b9ba9e0b0ba31e9b4	-0.039440289	peripheral
143c543b4c27354636d87811e78238d3	-0.039440289	peripheral
144120639b460dfd39600108e9f90b28	-0.039440289	peripheral
1442bd6476cc155f05e636c3855597f4	-0.039440289	peripheral
1457f678ee7e1613972ef94af38736ed	-0.039440289	peripheral
146ebd470bd46b6d8d9db45c91b94ab4	-0.039440289	peripheral
1478a18bf0be851389f1c296b94cd38a	-0.039440289	peripheral
14bad7851caaca0905a3c95bdee6e2e9	-0.039440289	peripheral
14f03c8c627c3f8fc74b353e80ec11e1	-0.039440289	peripheral
14f529dfebc86cd9d340d5f687dc1ea0	-0.039440289	peripheral
14f85449a30098ea6ef9dfae98886449	-0.039440289	peripheral
1526c1b8dce5382926307ca04a22b7f2	-0.039440289	peripheral
153de9553f3628aefb6c054b13cae356	-0.039440289	peripheral
153e5476fd0df0e5c909e5131723c8af	-0.039440289	peripheral
1561944cfd50f380701d7306fb9f575e	-0.039440289	peripheral
15657199af0ad71509c21cf33ff3ca19	-0.039440289	peripheral
15814642ab9efdf83ade28213bccba55	-0.039440289	peripheral
158289321c53a8855689141e9a76cb35	-0.039440289	peripheral
1584d54969a77aed5a3c9eb27841573e	-0.039440289	peripheral
1586ef9fa892c36432b5d7c7d835bfd7	-0.039440289	peripheral
158ced30bc29f047547dd8ffde76ddb9	-0.039440289	peripheral
1597b6813c3f4188685587af6cb96d6b	-0.039440289	peripheral
15ab22f1d09300f93b729669192e7fe1	-0.039440289	peripheral
15b83ebaf157215f7aa2583e37ecb8cc	-0.039440289	peripheral
15e967cb074db43ef452d04c05e3b44e	-0.039440289	peripheral
15f1b3a518a96b0eb2a9ed5fcab05ada	-0.039440289	peripheral
15f744ad60560cc66178e2c9e63ea45c	-0.039440289	peripheral
1608f89e7b3a87b8fd1f72f976223a49	-0.039440289	peripheral
162db3067316bb8a924ee3d280d385b0	-0.039440289	peripheral
1637a445a05578c165bceb0b1724466a	-0.039440289	peripheral
163b6cb297a615e5e128b8f7f5ae6789	-0.039440289	peripheral
1644aff4c3bbb2aca89c4d26152db08a	-0.039440289	peripheral
16486a1bfc7dad177c4aa74d3a9ef6f3	-0.039440289	peripheral
1652a294c6d44ec49323fecd0b440e35	-0.039440289	peripheral
16613bd92e415d89eed6f8c34ddc0bc0	-0.039440289	peripheral
1667bd3bdd34ae2588d562b0b3f41b64	-0.039440289	peripheral
168823be78ebbaeca579a450a8c75b38	-0.039440289	peripheral
168e7ef20fb45039624af7dd6611cc46	-0.039440289	peripheral
169913419fd0e045eae70ce1994b70f6	-0.039440289	peripheral
16a34aeca9eb5c95083fefa1dd8b1d96	-0.039440289	peripheral
16a5b2b3445c485d4fdfeaa98c93bb06	-0.039440289	peripheral
16bf522d4edf9d4cb706d3bbd3ea2eea	-0.039440289	peripheral
16c3e901c90ff58c05f9ceafdf88aedf	-0.039440289	peripheral
16c6ffe04c2a8000b4058b7b9bf5e3ee	-0.039440289	peripheral
16de45fe0eba43659cccb0e8d8ac3c27	-0.039440289	peripheral
170cb6e6f31bf47b791354c4b130ef65	-0.039440289	peripheral
170fe5f7b3022b9abfed22111454aab1	-0.039440289	peripheral
17182199c4a3e9cc8de50ed761f8057b	-0.039440289	peripheral
17198188cd89e55d2ae1da688a28c345	-0.039440289	peripheral
17238537258bd2ebc1a1e3f87e840ba3	-0.039440289	peripheral
17266789d4716ab8440c558e5c53b27b	-0.039440289	peripheral
17388cc38fa19b5ce398839c40026d26	-0.039440289	peripheral
173b5018627e861ff14411a67564eac3	-0.039440289	peripheral
174ef6be5beca5c315dd748ba21c0169	-0.039440289	peripheral
17567f03feec40ace64970c6d0ad03b0	-0.039440289	peripheral
1771dc2616d9e0d76816f5e25b3d381e	-0.039440289	peripheral
177bce4e533f6e21c073d1263086f9ca	-0.039440289	peripheral
1788e792ce5895be19583ba986039072	-0.039440289	peripheral
17989f7fab3c7b90d4b9c03654548812	-0.039440289	peripheral
179f7476c35df222ad685156749b5a7f	-0.039440289	peripheral
17a37dbc2926bc4802885091f40454c2	-0.039440289	peripheral
17a43f64fe5d91fd674d1e8ecdd61e33	-0.039440289	peripheral
17c1e235b0e697e16bbfe92ce5a21f7c	-0.039440289	peripheral
1800140523f40c5dad2269f937ccac6e	-0.039440289	peripheral
180a1b9c564cfebe4a94ead34655b7c0	-0.039440289	peripheral
182732154d380ee0fdc0fa25ca054f02	-0.039440289	peripheral
182bf0ec2e6ffacfa748105733f219fe	-0.039440289	peripheral
182e392e963e19d72322ccfe0b1a96e5	-0.039440289	peripheral
183783d94688e0a642fca31e126ac581	-0.039440289	peripheral
183ccf8d5649c918660c9fbed9d292d3	-0.039440289	peripheral
1861720488a62efde60e4906a08d2d87	-0.039440289	peripheral
186eedefda249623b335a53303f87882	-0.039440289	peripheral
18848b677288e0efbf629dc012c4a9ba	-0.039440289	peripheral
188bd2c38f9ddcb52d12f2757fd9d958	-0.039440289	peripheral
188c5e0c726756cc21b97142a86ea96e	-0.039440289	peripheral
18930b5d60eb17c516529b25f4efa14e	-0.039440289	peripheral
189f161309b53debb45ad8f27adde707	-0.039440289	peripheral
18af3d94e8b372651e7bd3e1297d7f56	-0.039440289	peripheral
18bc655e17ac9db918bf30a044bf5f88	-0.039440289	peripheral
18bcecfec0a43362277c8d68408fbd60	-0.039440289	peripheral
18cc2de3e6fc6bb22991fe6fa64464fc	-0.039440289	peripheral
18d318bb2d2c460db52f5e798579e047	-0.039440289	peripheral
18f2b160e971f24b43c7ab90024d6d91	-0.039440289	peripheral
18fe014e1642c046a01147ffd8821dd2	-0.039440289	peripheral
1900b4b62a0b80658c21c2b329b816d7	-0.039440289	peripheral
190aebbd5c377c5041897c7d969d4f5e	-0.039440289	peripheral
190e9173a9ecd405961548e5f3162631	-0.039440289	peripheral
19111db5724de1300bdfee1007c624a9	-0.039440289	peripheral
191d4ada01348dbb19ed4575d997a6bf	-0.039440289	peripheral
1920d1e60d9c699348adfdc7b239c632	-0.039440289	peripheral
192bb2c3843f342d48f92208b85d529e	-0.039440289	peripheral
192c749c4622eef0a4334a83f5e02e38	-0.039440289	peripheral
194fe3773c0f5ca144a7702f1ed9b1e2	-0.039440289	peripheral
1954307e9db94279c71736146b09d1d1	-0.039440289	peripheral
19772149256e5b524dc4ba2f947237eb	-0.039440289	peripheral
1982f1f688382e952fc5337da8166af0	-0.039440289	peripheral
198bc4eb55826867d99e242c0e7cba6e	-0.039440289	peripheral
198db960e2e0a99f7aa340d751c5d3f3	-0.039440289	peripheral
198e41456088b9561c2cdc0906037814	-0.039440289	peripheral
19a0ff5c0637b959381ff173dc8900b0	-0.039440289	peripheral
19a11b4f06b117958971f67c613feb30	-0.039440289	peripheral
19a255f144b106b9a8a384beef1c1ec3	-0.039440289	peripheral
19a7e6a010b5edef067cfc1f519ecc34	-0.039440289	peripheral
19a95a9245fdde77a8d1c1c1945e2cd6	-0.039440289	peripheral
19de339128715446e703e0e485a41836	-0.039440289	peripheral
19df9b3db5b8298dcc5b6f8f2bcd28c7	-0.039440289	peripheral
19e8115214bfacf977f1ece9e61642e2	-0.039440289	peripheral
19ec2822e33b0fa7e3ce0537c7471565	-0.039440289	peripheral
19fcd32c96e31d27eba398c2318ad71a	-0.039440289	peripheral
1a0d91746ea55c87b8443f9c98d74338	-0.039440289	peripheral
1a0ecb13bb7feb64d068b0526991acc5	-0.039440289	peripheral
1a1a58b700597b35d0fa702c06c73aa1	-0.039440289	peripheral
1a1c864a9b33f7abda9857ad515148aa	-0.039440289	peripheral
1a280c1e224888e6d951b9fe351d2421	-0.039440289	peripheral
1a3bc71e9dcb4ed3657e588fa0d3210f	-0.039440289	peripheral
1a446127880357f4759a28ad1adb2e1d	-0.039440289	peripheral
1a55248e15d25439c9b7d77c2fd8205d	-0.039440289	peripheral
1a62cd0d1e61d46bf2d732c98b7751c2	-0.039440289	peripheral
1a77ad304c72b75327e962c30da1c698	-0.039440289	peripheral
1a77ae47ffbe49418a2064d1a2692eae	-0.039440289	peripheral
1a84db29fa19ea1bf268bc1f6e219bfe	-0.039440289	peripheral
1a8ade6b7d2b7caa00411131ddc2d5d1	-0.039440289	peripheral
1aac66e5804462bc2b59a62008facae7	-0.039440289	peripheral
1aadfbcc8be5dfe485fa454791adf40c	-0.039440289	peripheral
1ac0b15afb41ad2d3f0fa04568f3ef20	-0.039440289	peripheral
1ad62688bef4bb0e66d9dcf6163040bc	-0.039440289	peripheral
1b07f45810acedd9f474822fc27be98e	-0.039440289	peripheral
1b19f7db453221ad6b3acb0ec2aa475b	-0.039440289	peripheral
1b1f731dd4fc35cd29c4111c316af55c	-0.039440289	peripheral
1b21135fc4a8c98a523bbd30f1dd55c3	-0.039440289	peripheral
1b3f3a30c2b1be9e437914ddebbc7f9b	-0.039440289	peripheral
1b4550c8838dab9e0598feaa8e7d8104	-0.039440289	peripheral
1b462145a367c662b687336082a29b43	-0.039440289	peripheral
1b4cde5e47b4a28cc79f4825d899a653	-0.039440289	peripheral
1b6ec4705924a85dcde094658b619053	-0.039440289	peripheral
1b768bf60783ddbfa683de25bdd8e42e	-0.039440289	peripheral
1b7732c15b37d4526b8713adb666cb9c	-0.039440289	peripheral
1b88b6429c2694a6409e1bf2095ebd59	-0.039440289	peripheral
1b8f2cdb86ebe2d4acf743898f1fc2dd	-0.039440289	peripheral
1b90cd1d311ffc81a1a9bc768a522064	-0.039440289	peripheral
1ba26874c86473e575c3029764536e7e	-0.039440289	peripheral
1ba3e5c904b463bb0b29fc8ebec862ee	-0.039440289	peripheral
1bb1351a07605104b59890adb989410f	-0.039440289	peripheral
1bb5d27b16aeefeae9e84fdad887c51e	-0.039440289	peripheral
1bcb66bf2394906e54a7c0dfc12e75fc	-0.039440289	peripheral
1bf2be4ea93b3a6f40e1acf26a686364	-0.039440289	peripheral
1bfc01ee31cbd5223bf144ca6e28cfda	-0.039440289	peripheral
1c1d9743ecb776f4a176ee7006f3ddce	-0.039440289	peripheral
1c2b46b6ef6dc0b82c3e1b2e7709dcb5	-0.039440289	peripheral
1c3e1bfa02e621c7733ce75a8060d52d	-0.039440289	peripheral
1c69f348828c01ae56eaa7488dc28100	-0.039440289	peripheral
1c7e68c66aca118243aa03d1d8002b7a	-0.039440289	peripheral
1c84820cbffe66ad861aa3061698b369	-0.039440289	peripheral
1c962745415a4ecc5d48a214d9465b0d	-0.039440289	peripheral
1ca063dba78824b8d95de1c2fd07b446	-0.039440289	peripheral
1cad41c35d53c618f3c465301e13677e	-0.039440289	peripheral
1cb9ae6d565422308bbbb34f82b78fc2	-0.039440289	peripheral
1cbd6abd5d0863e1c73b0a4f5c808d33	-0.039440289	peripheral
1cc762cb848b4c176998b30c2315acef	-0.039440289	peripheral
1cca28e722a96f4333889fb30a9fc13a	-0.039440289	peripheral
1ccfcf84bf1497680beb30235f8d7bc3	-0.039440289	peripheral
1cd443239af3c2bfdce01bb29e9bb353	-0.039440289	peripheral
1cdfd9ee06eee16dd67c5bc9a67cc14c	-0.039440289	peripheral
1d06c01a6fe651aaf7a3f0c599e49ffa	-0.039440289	peripheral
1d09694983725770c3becd007e330db4	-0.039440289	peripheral
1d0dd2a84ece2a6f8fa01e5f4d3cf6bf	-0.039440289	peripheral
1d19fd9948cb30285b3ca50dc3da03ba	-0.039440289	peripheral
1d1a0e06104df5b670da8c7127069bac	-0.039440289	peripheral
1d2170ef674b2043c78a8ae6f9aa3da0	-0.039440289	peripheral
1d298f74cd42b03d30b8ddf568ed4347	-0.039440289	peripheral
1d2b23318b40af4a74f6bf7372a007f7	-0.039440289	peripheral
1d32d1164f1a0e6eafd4da087c9a2a40	-0.039440289	peripheral
1d3800ee730d8d780511126925f24ab4	-0.039440289	peripheral
1d46d586215862481cc8864d119299c1	-0.039440289	peripheral
1d4cffbefac736d875dff766a0983e2e	-0.039440289	peripheral
1d529e5f8619fc12ebca8038d78014cf	-0.039440289	peripheral
1d7ef99334c8887761f522f7e17279cb	-0.039440289	peripheral
1d903d068c9bee25d57a527fa5525298	-0.039440289	peripheral
1da10b670fbc4b2e0b7fef3c5fba674a	-0.039440289	peripheral
1da377907785144755a01c597d688236	-0.039440289	peripheral
1da4a601d6dbca6897bf5ef6363aefac	-0.039440289	peripheral
1db815d5b099f2c2682222ab874a4748	-0.039440289	peripheral
1dd084f285742b574988920f3d927b01	-0.039440289	peripheral
1dd5b0d7436be281ea512a9dfe4b345f	-0.039440289	peripheral
1de3c0ee1f9eda126ec4bb15f91793a4	-0.039440289	peripheral
1ded2b6959050cb30bee930e7ae20d14	-0.039440289	peripheral
1e007053a6ccb738653a8ae37332b7c5	-0.039440289	peripheral
1e0eca364ede74c20068ac48d07defaf	-0.039440289	peripheral
1e0fb0886463bd09fd5f0991d3e2cd0f	-0.039440289	peripheral
1e276f34543e3b2aaafaf6a3a43cb086	-0.039440289	peripheral
1e2afc9a39088ec481d76a96892284f8	-0.039440289	peripheral
1e2e44dbf9e223d9f48cc30f593178d1	-0.039440289	peripheral
1e3a8aeddc5e2ff05f7048bfc81b6d48	-0.039440289	peripheral
1e440f09c475c13ab36bac6ae0a1bc74	-0.039440289	peripheral
1e442c33a582e4f7292a6587a6e35d21	-0.039440289	peripheral
1e5925b2d7d6df097034c3f2808dea4d	-0.039440289	peripheral
1e5bc2692c824d5970c9ecc78f06451b	-0.039440289	peripheral
1e72b8b7b1708d33cccc62b76874dc35	-0.039440289	peripheral
1e929d1589fdefd12d5338dcc2acfffb	-0.039440289	peripheral
1e960476f355464321b77c626f431a2b	-0.039440289	peripheral
1e9e2f42399a3f759c26f5ce569d9266	-0.039440289	peripheral
1ed37bbf216156f71e448d1f5880d6aa	-0.039440289	peripheral
1ed89e9a601e3195b6a7a30d2307b948	-0.039440289	peripheral
1ee5fe16532dfbf7590cbd2c460df5bd	-0.039440289	peripheral
1ee7ce97f29866ea401f599e2d8d83d8	-0.039440289	peripheral
1ee8045610881ab00b12b63f49ce161a	-0.039440289	peripheral
1eecc475c767f670619ca34d91c04e2d	-0.039440289	peripheral
1f1fdcc2e43fd8c7a7e543cc75bd8ee1	-0.039440289	peripheral
1f2a2a68bd15390693605cb72b167843	-0.039440289	peripheral
1f2e1101e879bf1cd0a631b6b93e81a1	-0.039440289	peripheral
1f41a51a5f8aa49fb6b378fc0a009ae9	-0.039440289	peripheral
1f57e1b126ff26c9269e188037760902	-0.039440289	peripheral
1f592eb44bd217f8eb3d3d73dd55cad0	-0.039440289	peripheral
1f5b8a69910a7a2970f47b9f2182d15b	-0.039440289	peripheral
1f5d961022cf70c0cd026886d3026ad0	-0.039440289	peripheral
1f729272419108c6ad210f25dbb97ca1	-0.039440289	peripheral
1f7680e9bc84cb982314350eba5f7115	-0.039440289	peripheral
1f896e06e586cdb82d9a8b87446ce53d	-0.039440289	peripheral
1f9199a95326dee5064e50d4322d6fdd	-0.039440289	peripheral
1f9c4444cf1354b205a21c456149a72c	-0.039440289	peripheral
1fb6f5ab0a98cc80deea8c985f326ac8	-0.039440289	peripheral
1fbab37b828c7672aa7c60d8e6397885	-0.039440289	peripheral
1fc032a9b7f2d1fe03636862d51cbe51	-0.039440289	peripheral
1fcb0fd0e7b9df54b1bec3a154fae6ca	-0.039440289	peripheral
1fdbd6b3781b64a00e6b0ece1e427067	-0.039440289	peripheral
1fe604146059cc27a1d35ff6fd77264d	-0.039440289	peripheral
200f24dbaf7e39a2367be4112121397d	-0.039440289	peripheral
2033f1a004b9f42e9ed6c062724fb012	-0.039440289	peripheral
2057addead04ef36fd6b9b346a4a66b0	-0.039440289	peripheral
205da689d04184342af8bf49b403858a	-0.039440289	peripheral
206bd49cc6f96e3344df41a196bb661c	-0.039440289	peripheral
208ed6edd86504a546d8b89aacc96bd1	-0.039440289	peripheral
20905ef5a35b60c24267ba618b6d50e6	-0.039440289	peripheral
209acd70070d8fc98272509e62e22e66	-0.039440289	peripheral
209c8babf26577fb80a8cd976c7412c4	-0.039440289	peripheral
20a0511e6d86e5bfb072244b699c3cd3	-0.039440289	peripheral
20a40dd63a153c4588712fd05d5cdd16	-0.039440289	peripheral
20a8d4e03177b0e06c727d9a00b694c1	-0.039440289	peripheral
20d2d751ab35bf347aa2931ab053fc6b	-0.039440289	peripheral
20d4fef5f0dcdb812401e854b53d35ce	-0.039440289	peripheral
20d8df54636e662271ab27ee047e553f	-0.039440289	peripheral
20e0539510cee813a79ca680f823d926	-0.039440289	peripheral
20e8edc8502be6feb335c1239239a16e	-0.039440289	peripheral
2106b552519e1103d5cc840350e74598	-0.039440289	peripheral
21115e5bee1f36655bbfc4d8e2041bb0	-0.039440289	peripheral
211621d8386436bd3a46c2bc2730f596	-0.039440289	peripheral
211ae7aaae79d52b7718a3e15eb33104	-0.039440289	peripheral
21294824631e21e6d0f264e9c397216b	-0.039440289	peripheral
213c417a808183b743ebc29733d42dc2	-0.039440289	peripheral
214935d275fb1e80d4a2be30aa52c76f	-0.039440289	peripheral
214bd3f96afa598f5a6f70ec7353f3bb	-0.039440289	peripheral
215c9059cd546180ba329b94088f0955	-0.039440289	peripheral
216194228decdd2ad997331618f326de	-0.039440289	peripheral
217f86a8dc24fca6be0700728e95a48d	-0.039440289	peripheral
2191941ea80cd3bb1a7a09f9cdac9962	-0.039440289	peripheral
2194949630dcf3bb05cb9ba63d83abdb	-0.039440289	peripheral
21aa75ea7fdb0715d8d3a46accf1b95d	-0.039440289	peripheral
21bc2bbba45c2850983810c5534d5848	-0.039440289	peripheral
21c00bfb0c19b30c03215561ab8f2010	-0.039440289	peripheral
21d099bcb381459091bc71689b04872b	-0.039440289	peripheral
21e093890a2f58a794ba54660ac9958c	-0.039440289	peripheral
21e224af45f660f5df0d5c2eceb4a8b1	-0.039440289	peripheral
22099918b0f1f829b16164f3bc14dddd	-0.039440289	peripheral
221b47e2d5eef69d3d8f717cb37a46b7	-0.039440289	peripheral
2240d58bc2f7b56dd838767b297d93d1	-0.039440289	peripheral
22488b57bf69933be8ae2d5667358147	-0.039440289	peripheral
22799103c70a6e9eaa86a9c0bf9dd7d5	-0.039440289	peripheral
228fe65097d93bd87a361557d5bbc08d	-0.039440289	peripheral
22b7d7e1b2264a772fe413b72912beff	-0.039440289	peripheral
22b84ed9dcdc10a01f2be7195b31588f	-0.039440289	peripheral
22c66d7d7cedc8d02c91ced4f18d368b	-0.039440289	peripheral
22d6f4250d795f34e528a4ad95cafda4	-0.039440289	peripheral
22e02df2c50b65216d596c6c0f0fed38	-0.039440289	peripheral
231ad8c1220f3644fc1eee3b9aca8478	-0.039440289	peripheral
231feaa771a1f000879dc842a869c48b	-0.039440289	peripheral
232c0e4803eeee1cc12d6b7a7482085f	-0.039440289	peripheral
234d26db0d5cac1bc4a945202704d759	-0.039440289	peripheral
2351e6290f282a5e60ec92e6fdc0f0e9	-0.039440289	peripheral
235303e508dd13005f8076affb875f04	-0.039440289	peripheral
235667a1777f7f9213fd42b803745ed8	-0.039440289	peripheral
235c4a3f164662feffce7e8ef135860d	-0.039440289	peripheral
235d8c064c01bd61ab22e3351a57ece7	-0.039440289	peripheral
236467d5ebe6e70a93d199708677f59e	-0.039440289	peripheral
2367063babab7c48286ff9dcf36832fa	-0.039440289	peripheral
236f7387ae0433b1ea5c2ecee5d3a7c7	-0.039440289	peripheral
2381dd286ac393946239872e69fb649d	-0.039440289	peripheral
239b489c358684eb20464b633e6adf01	-0.039440289	peripheral
23a96bb2d5e2f871b6237f69571781a3	-0.039440289	peripheral
23aacff181079236ee08a3d22e71d400	-0.039440289	peripheral
23ac29cc34d15d1ce962bc53dcbe854e	-0.039440289	peripheral
23b631487f24815cb149f24823ff89dc	-0.039440289	peripheral
23bd5ee7facfc5b90db1b3cc4a7cd564	-0.039440289	peripheral
23cc1e817059524dc6516e949a5ba1ef	-0.039440289	peripheral
23d54a8e1677b293f9d2aa4e4bf2cca2	-0.039440289	peripheral
23db7c8ffecd957290c3df9017245c8f	-0.039440289	peripheral
23e47e5fab462e724947ddbed6fe6538	-0.039440289	peripheral
23f94cd9b86283b2a0ed15a942b972ef	-0.039440289	peripheral
23fe2e6ad1c44025adbc166a3cd8b3d8	-0.039440289	peripheral
241b1a6316473322f63e66ee20d156b4	-0.039440289	peripheral
241ebe4ec6673d75682386db1f1c93fe	-0.039440289	peripheral
2467cfe0034661d4299b5b1848fcd235	-0.039440289	peripheral
246a9fed1796fc5c5414272770fc624d	-0.039440289	peripheral
2476462a5680739bab6b845d3217b1d2	-0.039440289	peripheral
24822754007be49b0745ec208c2253e9	-0.039440289	peripheral
249840f5351c2c416e1f23244d3e7c26	-0.039440289	peripheral
24a91aa6dcf4dd87612898e5cb28ee00	-0.039440289	peripheral
24b58094cc40be9f8d34228a9c5c00d1	-0.039440289	peripheral
24b9c9c1839d5fd438f846248846c2b7	-0.039440289	peripheral
24d9243ff348b361fd5ec145efb16bac	-0.039440289	peripheral
2517622284e2b4da620e9e9d294caecf	-0.039440289	peripheral
251f0e4bd07dd63da0d0fa6fe19b902b	-0.039440289	peripheral
252e135698448051267cc2a37d252708	-0.039440289	peripheral
253415715246264807d3334f6184e5a4	-0.039440289	peripheral
2538479e2b86298a88acdbb37f97676e	-0.039440289	peripheral
253a5a10412119981695bee7fb7ca49e	-0.039440289	peripheral
253e8d09041a19156767a667da879924	-0.039440289	peripheral
254e4ae6b68ac08207f3c578451d2710	-0.039440289	peripheral
255e2a8a2bd290158ac9422e8ea86c06	-0.039440289	peripheral
256f93b18f4642cc016904206c042deb	-0.039440289	peripheral
257a0ad05935cb1ac600932716358912	-0.039440289	peripheral
257ad19c72e539f2641578c46c50860f	-0.039440289	peripheral
25841e6e358052fb291ca6cd0a19ebd9	-0.039440289	peripheral
25863ae9837d054a6146180acbd1d454	-0.039440289	peripheral
258af23c83e8338f1cc9063a6e0e3ae8	-0.039440289	peripheral
25a074766895eaf0427e55812f325bb0	-0.039440289	peripheral
25a979b29f8c2a6d61a96cf110904541	-0.039440289	peripheral
25aa4e372721d459039ba25572b97fde	-0.039440289	peripheral
25b0ed19143851d3f25e1bbc22ac112e	-0.039440289	peripheral
25b2fc54852622dbbf0a49aeba2765b8	-0.039440289	peripheral
25be18ac33c4ca243c35330b5a3e979c	-0.039440289	peripheral
25c1ae469fa972b9892715561eb71fd1	-0.039440289	peripheral
25dc2e3e50171c9723e62be7cc65648c	-0.039440289	peripheral
25e9b8feac535a69f55ff8199c8502a3	-0.039440289	peripheral
25eba13a73e80cfc714a3adbdb40ed8d	-0.039440289	peripheral
25f3babed3106700a4f1aae866d4e644	-0.039440289	peripheral
25f43f43511a05993e36121edf748d00	-0.039440289	peripheral
260076ab165b097fed46ffce5e7369bf	-0.039440289	peripheral
2601399c24b1179382c31963cf740e82	-0.039440289	peripheral
2605f8ed1363ae3023a8203f59eb5a43	-0.039440289	peripheral
260c3164c3799a9ced7c669e83cf7525	-0.039440289	peripheral
262cca62dbd712c3c3d53fff9a68e084	-0.039440289	peripheral
2645ed50a71c484bcfa40d43a4ba5c44	-0.039440289	peripheral
2649958837b19a3c4871b8125fbc9bbc	-0.039440289	peripheral
264f71f25f9a72dab9a0fcf50c96d598	-0.039440289	peripheral
265879a2856924e144e988337f7bb530	-0.039440289	peripheral
2670f0904a7919b34c98f7a98cc19b12	-0.039440289	peripheral
2685f773a14271c979ca05a8fcf712d2	-0.039440289	peripheral
269e820f79e5b69f96b6672fcc2f04bb	-0.039440289	peripheral
26a1f67e97bb10829219a8b423cc2bfe	-0.039440289	peripheral
26bfb271ef2ace4d17b8521d8d731658	-0.039440289	peripheral
26c69b7c3eda0154c8f72e7ca66bb5a9	-0.039440289	peripheral
26f1e5cf9dc4380bea878981227c4690	-0.039440289	peripheral
27158db99dbab8b39c0c3a8a8aafbbbc	-0.039440289	peripheral
2719400f7703f79f41b8d345a01a63d1	-0.039440289	peripheral
27234e58bcf588c38ea7bc5290ce7dc4	-0.039440289	peripheral
27317822e0032c84922589c9c93211e6	-0.039440289	peripheral
2731cf73a60a5ece90e35535f1901e27	-0.039440289	peripheral
274eed7d1cf15c0f5d1c89134cb10ada	-0.039440289	peripheral
2772e4619dc38e124ecedc5f9068ef62	-0.039440289	peripheral
27734b40a53db4d446ff567cea357213	-0.039440289	peripheral
27783928257ff54b1fa8be31713de603	-0.039440289	peripheral
278304dfa41b3fbf0b5e11f750f915f1	-0.039440289	peripheral
2787411b1491ce48cd3af5a2e29ab777	-0.039440289	peripheral
278df9ea415cded1ba07b2dee28b211c	-0.039440289	peripheral
27916652e1904f78405182d08b549be8	-0.039440289	peripheral
2797ddd5641069fb080f4d3f9ec85cba	-0.039440289	peripheral
279b79b206724f177cd1b9d59c2e7725	-0.039440289	peripheral
279dd45842aa60830978dccf77cbe0b1	-0.039440289	peripheral
27bc22f8898f5368b3b9b16aeae20950	-0.039440289	peripheral
27bdd65cf5cab395dfb0948a439f1c5d	-0.039440289	peripheral
27cb4c3356ce5ebffd3ec74b49c0ae8c	-0.039440289	peripheral
27d76b4c2d301f0ff074d35011674400	-0.039440289	peripheral
27e5081b9829bcfee7359c4a97090be1	-0.039440289	peripheral
27faf1891490914b2f26e98e28ab2aff	-0.039440289	peripheral
27fd1071287434d3848aea5b3cd755fa	-0.039440289	peripheral
2806b197ae1e60b263ba7db2c0f94764	-0.039440289	peripheral
2810de9f00257d2c11e4fc63b06248f8	-0.039440289	peripheral
281ffb5a4f4c36b88917f39afa668444	-0.039440289	peripheral
283643113c2199bab3d8ef9dc6f0b83f	-0.039440289	peripheral
2846a60a92a0e42bf49534c0626bfc24	-0.039440289	peripheral
2848e73de8a1a16225181d533a2e57f5	-0.039440289	peripheral
284cd908e8f5f29f9aff3d0bd81a341b	-0.039440289	peripheral
2868c05753b3495062cdac8595097551	-0.039440289	peripheral
287758584e68e513f2e5050a29affeeb	-0.039440289	peripheral
28854ad1e75dad79b62f0ab106652d7d	-0.039440289	peripheral
288a3ba7c5d072821d0c52961e25fb90	-0.039440289	peripheral
2890afe05e0697751a92f6392a0ba310	-0.039440289	peripheral
289feb0b2487233d300c6c00984da7bf	-0.039440289	peripheral
28a1d23877fb0e3a86abb3dc22d35a6f	-0.039440289	peripheral
28a6c30709640f19c8d8ca49036ab0bd	-0.039440289	peripheral
28ad88e8036dd85e4d1365f76dff494a	-0.039440289	peripheral
28b859bcbd37ca9014c508b8d30846d2	-0.039440289	peripheral
28be9e828b0b4e252f7f95bbacc36edc	-0.039440289	peripheral
28e467f69e33643ca0615f8eea4fc390	-0.039440289	peripheral
28eb4f965841d94b33fdb60628028caa	-0.039440289	peripheral
28eca9addd3c6472d11142edf5402cfb	-0.039440289	peripheral
28f3f1c47300f84fa6116b3055b1cb49	-0.039440289	peripheral
28f7c1c36b37a99901df85981d8af4d3	-0.039440289	peripheral
28ff2d7eac1d36924d0f4f0d9e0cc9c3	-0.039440289	peripheral
290043374fb1c6b70611bba741461f21	-0.039440289	peripheral
290728e7cd1c80f73180f1cfd865a808	-0.039440289	peripheral
29290af15e7909715b4e9c869be12904	-0.039440289	peripheral
2929d712bfb144f2c9053d9f9d112c51	-0.039440289	peripheral
294bf3be8d8c23e943e9124679918442	-0.039440289	peripheral
2954000be774725247aaef6a7b43649a	-0.039440289	peripheral
295c17483f9330647de5f8aa09c44e46	-0.039440289	peripheral
296bacb4ad9f4cdcd9b48e58c66b59f9	-0.039440289	peripheral
2971430a1f609737c8abeebb17709a14	-0.039440289	peripheral
2982fc9f78712cd0eedc59010eb28192	-0.039440289	peripheral
2987d7f70e322c161d05405b644e63a9	-0.039440289	peripheral
29884ccfc38a17d6872030dbe27dd214	-0.039440289	peripheral
298aa15d7a4b3c34e5d737c4b38ee4b0	-0.039440289	peripheral
299fed01ae30616bb20947511ae30c10	-0.039440289	peripheral
29b0d5385aa0ded1c84e1a7e1a9b47d2	-0.039440289	peripheral
29b1fb5b6d8888b1fdddab7ecf610736	-0.039440289	peripheral
29b24e841c9a82ceb90f606f34c82ced	-0.039440289	peripheral
29b33310af3261245e28c070051dd56f	-0.039440289	peripheral
29b760ec3391a5d21b689e451c2e4d4a	-0.039440289	peripheral
29d92ce2c76f703be693ac50ff003369	-0.039440289	peripheral
29e8b4a28ed501d676a85d4e5235d492	-0.039440289	peripheral
29f3c7acca0f8942d21a8c0604bff5d9	-0.039440289	peripheral
29f4c1ae4b37a179ffae0a2d927e4a58	-0.039440289	peripheral
29f73269eb363667da9dbfcfe8657e15	-0.039440289	peripheral
2a0fa12fb105cc44eda18daa0622ae54	-0.039440289	peripheral
2a13185894219bb33cf627b1643e0b8f	-0.039440289	peripheral
2a16c164ce8ab9bfe5a0c0cc5364c833	-0.039440289	peripheral
2a21b53e1a012094947e1f8f6db2ef74	-0.039440289	peripheral
2a27d181eb0f34ac31921a7b27622350	-0.039440289	peripheral
2a311bff85257d2ea037eb63f514554b	-0.039440289	peripheral
2a42262f82dfa56a0127ded99e0a9ed4	-0.039440289	peripheral
2a487ce34e75054c814bc4b8c4d4141e	-0.039440289	peripheral
2a57403c8a220ba9079631ca9a544d36	-0.039440289	peripheral
2a57b9bdb8bce68cd8459d4ad92f19c1	-0.039440289	peripheral
2a6bf33671692c4f911770976a5e86ef	-0.039440289	peripheral
2a77587f8939f737bde16d7fb614c1f4	-0.039440289	peripheral
2a7a063aa3d597efd52a45776df66941	-0.039440289	peripheral
2aaa363a699604edf046b7f49a8079d6	-0.039440289	peripheral
2aaa5bf30d1d687cd2e84a79254d198f	-0.039440289	peripheral
2ac45d4380dc393ebc83550d2cdd88bd	-0.039440289	peripheral
2ae71710c851803494fb13ef21e08245	-0.039440289	peripheral
2af0b906d8274c7fc39534ec7eb456bb	-0.039440289	peripheral
2b0db2728844c5c56588c46dc925b296	-0.039440289	peripheral
2b172fbd2ab7940ebe0ea4dc069fc337	-0.039440289	peripheral
2b1b45c2e1c5d61a8e9984e8d14daaca	-0.039440289	peripheral
2b2eb8dad2bb6aa3ecc935530c52d0db	-0.039440289	peripheral
2b32fffd37d39c19deee8b9680e51061	-0.039440289	peripheral
2b48bf86dbfc5d1499a8582691ddd320	-0.039440289	peripheral
2b48f31a62c12365351bc4e1dfaba3f4	-0.039440289	peripheral
2b5a4a2710a9c3bda7cbcf113a31015e	-0.039440289	peripheral
2b7ac2407a827a61b6119bb2714b9c0c	-0.039440289	peripheral
2b7b2d0f7c5bfc4bbe2e1d161d4a19fe	-0.039440289	peripheral
2b803e9d6f3f5ea6f776dba573208238	-0.039440289	peripheral
2b882fd2c82bcb18232f1346ff30b613	-0.039440289	peripheral
2b936e58e69898ddfbf68e059e6bf63c	-0.039440289	peripheral
2b9373a8e8ed52b8b44ed1b69af717ee	-0.039440289	peripheral
2ba20de26f5f30dc87e4b21045ccad6a	-0.039440289	peripheral
2bad126f12170e921e39192e571307f2	-0.039440289	peripheral
2bb16cede65c381d42e5f24a180c52d8	-0.039440289	peripheral
2bc50058e2675447d5cf49a520960061	-0.039440289	peripheral
2bc5b65752356d6e2f4e1481e19fe098	-0.039440289	peripheral
2bc64f77746dfd50b2349b4bc0f384f9	-0.039440289	peripheral
2bd3d322c85c89c35feb5f90f726cf45	-0.039440289	peripheral
2bff9f5e93160b5cc308157db06cd26a	-0.039440289	peripheral
2c00f4c6d62241f00bbef3d7f62b4371	-0.039440289	peripheral
2c03dcc8c8791364b94b749dc4ab2510	-0.039440289	peripheral
2c0a4fcdfbc3e1c5fe548ed14b0221bd	-0.039440289	peripheral
2c13502aae9441a04e7e0f738866edab	-0.039440289	peripheral
2c3b921c2481dbf6b2096f5f56127cc8	-0.039440289	peripheral
2c5228d4d26f1cf2e771044a13fe8dd0	-0.039440289	peripheral
2c7462b85325886c0554d3ba3a7e0b1d	-0.039440289	peripheral
2c75bc56e9885daeb29e5e7723ae5a0e	-0.039440289	peripheral
2c9441fcf27e6f6bc42f8a71c8dcde49	-0.039440289	peripheral
2caa43f4109d88e3c325121cd4958b44	-0.039440289	peripheral
2cc1882838bacce2d83078bb413b93fa	-0.039440289	peripheral
2cc73e1d9122117580749595fe7943f5	-0.039440289	peripheral
2ccd18244f46605e4ee5f7ff089daf46	-0.039440289	peripheral
2ce7e94bd37bdba5c9e1585c392d8e7c	-0.039440289	peripheral
2cede65bfa0b571abd07d99aa9370d67	-0.039440289	peripheral
2cf8bfd94d9bda8dcd34c46eb43566d2	-0.039440289	peripheral
2d02120fa7ee5b0988a2c118a40acf95	-0.039440289	peripheral
2d0265af7e692e91876f468c174869d5	-0.039440289	peripheral
2d026722fc0135d90e68af6740ae717f	-0.039440289	peripheral
2d09e2381e57b0880fd1b559a8bab324	-0.039440289	peripheral
2d106290a1c9b13ea4342bc5ccd1695f	-0.039440289	peripheral
2d158a1d4ad244af698892855e063d49	-0.039440289	peripheral
2d2b5e618389f3b55386f2819cd8c700	-0.039440289	peripheral
2d3144d8e5856ef6365ff9973696608b	-0.039440289	peripheral
2d3fea9b5bad927d26d1b3520d61f845	-0.039440289	peripheral
2d465bbbdc8341ffc34800f7bf8043da	-0.039440289	peripheral
2d53fda8fbce6d30250e60c711b6b798	-0.039440289	peripheral
2d5fb0f93081fa96a4cf8ddf7c0a648d	-0.039440289	peripheral
2d73e220e24dc40963ae4c2ffee99b6a	-0.039440289	peripheral
2d7db8d227971eefb9a0f28e4856dc31	-0.039440289	peripheral
2d8b13be68ddf3a6c26aa9d986264200	-0.039440289	peripheral
2d9236bfb4f816345f1bd38b56a19f58	-0.039440289	peripheral
2d92a1450fe03c0f9e9ee50d9dc1a9b5	-0.039440289	peripheral
2dabe0eebbfe30f741e3067509911071	-0.039440289	peripheral
2dae094448f8cbced56a5780bf58ff6f	-0.039440289	peripheral
2db30248fa8f0156a66da93f19cae36a	-0.039440289	peripheral
2db97d5bef09a56c4cab47c19b47d8a2	-0.039440289	peripheral
2dc8bf052878b495efac669084570df9	-0.039440289	peripheral
2dd4bd42ed0d1251a503fb4b4c4b2527	-0.039440289	peripheral
2dda27e7a677b9bc5ee09736223f402f	-0.039440289	peripheral
2de4cf2165fe1afcff3f0d9ed3d9ed1c	-0.039440289	peripheral
2debc794014458bbc007f6e16c3a3c09	-0.039440289	peripheral
2e083fd77b5fe2c46f9809b99b5706ea	-0.039440289	peripheral
2e1366d79e9414a8cfa2a7ac94849603	-0.039440289	peripheral
2e14b4e971e1d584004034272be94d67	-0.039440289	peripheral
2e17e67c0decc36403b10e4d4a83b6a1	-0.039440289	peripheral
2e1d704f82ca5f29deb9d35af6766b8e	-0.039440289	peripheral
2e24f80bf3442fae07c5b119525b683f	-0.039440289	peripheral
2e2bb0cffbe0985ad5616a9f6fac669c	-0.039440289	peripheral
2e3799b4ee0e877f3da7ea02ebf1c3f7	-0.039440289	peripheral
2e5ab4e47da05d07f6bec9ead12835bc	-0.039440289	peripheral
2e661cce3f2ce6457e20e78e32da7139	-0.039440289	peripheral
2e6786f5f84bdd36f12c7328425c4b6f	-0.039440289	peripheral
2e6dc55ba5943a13cdfed8eefafb9e6d	-0.039440289	peripheral
2e9607b993b09e42b4b39b4ea8174789	-0.039440289	peripheral
2e98f740b278ad5b341fcc0845f8a35c	-0.039440289	peripheral
2eabd9a7fc9e9598d38421f4045eaa35	-0.039440289	peripheral
2ebb51b9a4358b03c8866112edcd351e	-0.039440289	peripheral
2ebc79a1a945a6e6e332ddef4c25ed56	-0.039440289	peripheral
2ee43550ec785e5dd8d0b34858695f46	-0.039440289	peripheral
2f06562cb578aea2f29082d72416620c	-0.039440289	peripheral
2f130bb314f78042b3a5b0a23e767dbf	-0.039440289	peripheral
2f1fa4b88f0ef329cdcb31305e5f5dce	-0.039440289	peripheral
2f34a36f5abba50becd50b4e17296efa	-0.039440289	peripheral
2f5476e4aa7d747c74bc861ffd1fe5de	-0.039440289	peripheral
2f594b9bbdb5cdede3f000e0ae1bb9ee	-0.039440289	peripheral
2f693507c30b6a6cdc7c7c2c4ab09f19	-0.039440289	peripheral
2f737733894ae2023ebdd196bb59facc	-0.039440289	peripheral
2f754feca90f30888b5d8d1beea4438a	-0.039440289	peripheral
2f89d7d7b21d773386c37235dd1310b7	-0.039440289	peripheral
2f8ff1c279a1517f198a8c4c8557ce76	-0.039440289	peripheral
2f9505d6558027dd43d39b28f21f6e39	-0.039440289	peripheral
2fb280c56e0470141ec9d0d54e8d6af9	-0.039440289	peripheral
2fb53eea34a71d919fdcfd795f452fcb	-0.039440289	peripheral
2fc7abaf3d088f675582dfe907ae014e	-0.039440289	peripheral
300171cccf946174b675486f9138972e	-0.039440289	peripheral
3003be7fa7b089d1f3b9d13207a3f57c	-0.039440289	peripheral
300da5b9b1ffd5916ecbce6341b33f72	-0.039440289	peripheral
302016aff004211c761100831c7c9916	-0.039440289	peripheral
302540fbc87450872e58e697cf0acdf8	-0.039440289	peripheral
304e9954534ed966d995963892a77659	-0.039440289	peripheral
30698c735cb29ad7efacec2450738c95	-0.039440289	peripheral
307fb3b7f5273f68246226b9b0cd4ef5	-0.039440289	peripheral
308f23920df16925e6ca8613092fc0e0	-0.039440289	peripheral
3091d66c968cdedbe59b4101842ea18c	-0.039440289	peripheral
30939afc11ac4121eabc6275239ef30c	-0.039440289	peripheral
30989d0e0a9e3f5251ea60d47ad33c05	-0.039440289	peripheral
3098bdc85c284a3f470b9c3459534ed3	-0.039440289	peripheral
30d295d360e390edb06598b8363ffcd3	-0.039440289	peripheral
30d8888ada3934ff2676c23ee6575ac4	-0.039440289	peripheral
30e235f80b97a62af38185db2a922fb7	-0.039440289	peripheral
31070428a59c8c3253c6371f75a95295	-0.039440289	peripheral
31071a4de2a58fe5eb6ff0d0302fdcd5	-0.039440289	peripheral
310a3d70b18fbb4fb4a9623eb71a593b	-0.039440289	peripheral
311927b83b9c816d08c7e326257d3b23	-0.039440289	peripheral
3136e2786f4480d6e76554e43f5fa8e8	-0.039440289	peripheral
3138819127130a880c2f7c5991920d63	-0.039440289	peripheral
313b651951e6f9d5ed2e787ad6b3f68e	-0.039440289	peripheral
313e6f37dc3f92dda499fef75bd65ed9	-0.039440289	peripheral
31439451c65f831fac94f89b56b7a05c	-0.039440289	peripheral
3152c9914846c73174c1389c43d1620f	-0.039440289	peripheral
3156419c1947c73419268fd550b67976	-0.039440289	peripheral
317482676cecaa3c80eddc904a009f37	-0.039440289	peripheral
3183ad4ef15af97ab354339ec14e0a53	-0.039440289	peripheral
3189686129bad6b9c9565b8797eb13cb	-0.039440289	peripheral
31978d5d2306c57fe39854d66049a2f9	-0.039440289	peripheral
31994ad7fbc0aa1d3f5abf22e6207419	-0.039440289	peripheral
319cced5be6a7fa82e126e0cee5ff1d3	-0.039440289	peripheral
31a2957b4829a162a67554ff2bd2d904	-0.039440289	peripheral
31bb57ec249b3526579f763bb99997df	-0.039440289	peripheral
31cd3de9130cbb6bc11e5ba251d65a2e	-0.039440289	peripheral
31d436e3bdba6d008596f00cce8576bf	-0.039440289	peripheral
31d52a064bc7265bc18320d8bf4781d3	-0.039440289	peripheral
31e699c5914376d0d42f81fc10013c3b	-0.039440289	peripheral
31e6dac16d095b64303a9183574c5fc6	-0.039440289	peripheral
31ea0dfe5ca96e5acf9749c3ab48c555	-0.039440289	peripheral
31f0408d24228ea296c55d6f7a44aba4	-0.039440289	peripheral
31fadd5fae38877ad8f57102aa7f7cde	-0.039440289	peripheral
32284f2d4f9ae25ef29fa3456201797b	-0.039440289	peripheral
323a339066256d66ae147dd714327ca7	-0.039440289	peripheral
323e38f6ab2e04e4bb66876872cce97e	-0.039440289	peripheral
3248fab3ac5a5b9ea225bcd1ee37d619	-0.039440289	peripheral
32555726b6fed8453e55217bd6c4a83d	-0.039440289	peripheral
3260ea8f01d200f825ed240d46f91693	-0.039440289	peripheral
329037cdca8ac51b2aa54a9b8152ef9a	-0.039440289	peripheral
32cb2bd8b933078d104b0309ff28ff51	-0.039440289	peripheral
32e519345b07896ff540981a4c6b495d	-0.039440289	peripheral
32eb9643e5bf3ab2ecfb46b53d253567	-0.039440289	peripheral
330220390d3ecee29cbb94d4865ec510	-0.039440289	peripheral
3310b2cd21285b6aecaee1e31b731a68	-0.039440289	peripheral
33187c613576596876ff3cdf061294ea	-0.039440289	peripheral
333a643326cada40408e84898f45fc48	-0.039440289	peripheral
33513636370021ed1a733ed39e60daed	-0.039440289	peripheral
335f51600a4bfaf6df2ce39b03c94648	-0.039440289	peripheral
336b53c6ab73329c674f77a83a618bf9	-0.039440289	peripheral
336bce1f5fcb925e4a4219f1408b79b7	-0.039440289	peripheral
336ee71d58d3fc5326dc69cd3c4cb13a	-0.039440289	peripheral
337b08a29f4687afc956a05fbb6085b5	-0.039440289	peripheral
33932f90b5a07c43fd1490e91141e162	-0.039440289	peripheral
33c745b8bcd27762a3a58d284c08cccb	-0.039440289	peripheral
33d0193ee1e0bbd16f3234db2c6dbbba	-0.039440289	peripheral
33de659620a52f6e838727e9c032fafc	-0.039440289	peripheral
33e636f5c5f46c73fec2629a8b6a1964	-0.039440289	peripheral
33ee2a1257c9b70911b118201a530c66	-0.039440289	peripheral
34050dc534b40f52193132995a5e7b29	-0.039440289	peripheral
34053475a56310da1969f1fd99871145	-0.039440289	peripheral
340c18c6abd6998c2b56d8d4b62026b4	-0.039440289	peripheral
34258d134f76bb7ab8f4e93690cc2a5f	-0.039440289	peripheral
3431fa181c7ca83c81050ea3180f853d	-0.039440289	peripheral
344c5af0f60a510f385f2f26782c4287	-0.039440289	peripheral
3463712c0cca6359e0638113aa21b31e	-0.039440289	peripheral
3471275e9a00ef8e77de69f432bb55da	-0.039440289	peripheral
34b704cf6c0ef043219563ae934967c8	-0.039440289	peripheral
34be8823eb433ce12efda6d2c107c85a	-0.039440289	peripheral
34bf3119e553bd69fa0eea640c91f063	-0.039440289	peripheral
34c3f95fec839c2b87b90a0c3be41aa9	-0.039440289	peripheral
34c45cebc61b533a37b79d9f994c406f	-0.039440289	peripheral
34da78af7af9ea43fc3d3cc41b47a975	-0.039440289	peripheral
34e564cf27fc01802e61ad8c27b39e1e	-0.039440289	peripheral
350e0399980e30fb4f2e66de6bfe5466	-0.039440289	peripheral
3517f55bb0ac4005b1da0205cd359440	-0.039440289	peripheral
35265269692d680390e7eebcef45521f	-0.039440289	peripheral
35309251bc5c3bc8e223ba11451d994c	-0.039440289	peripheral
353c9de314e24fa2ad2afb30bc0c4025	-0.039440289	peripheral
3541397597a68861c8cfd4e2f7cb25af	-0.039440289	peripheral
3566be90ca09c3a8a253fd09b8a60b99	-0.039440289	peripheral
35a31433ed688bec3c90e1964c0a1941	-0.039440289	peripheral
35c0b0827b610e1ca29f8a8872a249a8	-0.039440289	peripheral
35c6f13d072fc147c3930fbf800b0a36	-0.039440289	peripheral
35d4f48b23ed15276ab6d454190bbc93	-0.039440289	peripheral
35e8341789ad3c315f531bc328d8aa0c	-0.039440289	peripheral
[truncated: 3,433 more rows]
