# Supplementary material for: Central Taxa Are Keystone Microbes During Early Succession
Source: Ecol Lett. 2024 Dec 31;28(1):e70031. doi: 10.1111/ele.70031 (PMC11687413; doi:10.1111/ele.70031)
Supplement: Supplementary file 5 — File S4. [file ELE-28-0-s003.xlsx]

## Sheet: R_Packages
Name	Version
R	4.3.0
car	3.1-2
flextable	0.9.6
GGally	2.1.2
ggforce	0.4.1
ggnewscale	0.4.10
ggpubr	0.6.0
ggraph	2.1.0
graph4lg	1.8.0
graphlayouts	1.0.0
gt	0.9.0
GUniFrac	1.7
igraph	1.5.0.1
matrixStats	0.63.0
MuMIn	1.47.5
nlme	3.1-162
RColorBrewer	1.1-3
scales	1.2.1
SpiecEasi	1.1.1
svglite	2.1.1
tidyverse	2.0.0
vegan	2.6-4
webshot2	0.1.1

## Sheet: Jupyter_Lab
Name	Version
python	3.10.14
matplotlib.pyplot	3.7.2
networkx	3.3
numpy	1.26.0
pandas	1.5.3
SeqIO	1.83

## Sheet: Conda_Env
Name	Version
python	3.10.14
fastspar	1.0.0
qiime2	2022.2
